# Supplementary material for: Multi‐omics profiling reveals key factors involved in Ewing sarcoma metastasis
Source: Mol Oncol. 2025 Jan 5;19(4):1002–28. doi: 10.1002/1878-0261.13788 (PMC11977646; doi:10.1002/1878-0261.13788)
Supplement: Supplementary file 7 — Table S1. Raw proteomics data on 1T‐1M sample comparison. Cells injected in mice (Ax), primary tumors obtained from the spontaneous metastasis mouse model (xT) and lung metastases (xM) were obtained from different mice. Samples were analyzed using transcriptomics (ClariomTM D), methylomics (Infinium MethylationEPIC) and proteomics (Phospoho Explorer) arrays, as indicated by “X”. Some samples (both A673 and TC‐252 origin) were only used for validation of candidate genes (extra cohort of samples). Number indicative of same mice (i.e. 1M is metastasis from 1T tumor). Primary tumor that failed quality control and was not used for analysis is indicated as F (fail). EWS, Ewing sarcoma. [file MOL2-19-1002-s009.xlsx]

## Sheet: Assay Data
	Antibody Array Assay Results
	Phospho Explorer Antibody Array (PEX100)			Cutoff: 2 or 3-fold average of empty spots
	Limit of Detection	2601.38	2048	2							Fold change cutoff:
	Median Signal	2540.62	2051.62								2
ID	Protein Name	Average Signal of Replicates on the Array			CV of Replicates on the Array			Data Normalized to Median Value			Fold Changes
		Sample control Tum#1	Sample Met#1		Sample control Tum#1	Sample Met#1		Sample control Tum#1	Sample Met#1		Sample Met#1 vs Sample Tum#1	553
1	c-Jun (Phospho-Ser63)	3107.75			0.694536	0.518878		1.22322				0
2	GSK3 beta (Phospho-Ser9)	2904	2797.75		0.04042	0.0534548		1.14303	1.36368		1.19304	1
3	c-Jun (Phospho-Ser73)	3752.75	3352		0.444962	0.240906		1.4771	1.63383		1.10611	1
4	Elk1 (Phospho-Ser383)	4148.5	3958.25		0.299479	0.0804779		1.63287	1.92932		1.18156	1
5	PDK1 (Phospho-Ser241)	5457.5	4609.5		0.100414	0.211848		2.14809	2.24676		1.04593	1
6	Raf1 (Phospho-Ser259)				0.607478	0.546929						0
7	GSK3 alpha (Phospho-Ser21)	4106.75	3088.5		0.619079	0.625716		1.61643	1.50539		0.931305	1
8	MEK2 (Phospho-Thr394)	4393.25	3400.75		0.439804	0.601844		1.7292	1.65759		0.958587	1
9	PTEN (Phospho-Ser380)	2772.5	2093		0.176235	0.498995		1.09127	1.02017		0.934846	1
10	NFkB-p65 (Phospho-Thr254)	3666.25	2076		0.651994	0.278619		1.44305	1.01188		0.70121	1
11	NFkB-p65 (Phospho-Ser276)	3932.25	3064		0.0675233	0.079388		1.54775	1.49345		0.964918	1
12	NFkB-p65 (Phospho-Thr435)	3629	3266		0.350338	0.335583		1.42839	1.59191		1.11448	1
13	NFkB-p65 (Phospho-Ser468)	5009.75	4181.75		0.651601	0.505505		1.97186	2.03826		1.03368	1
14	NFkB-p65 (Phospho-Ser536)		2229.5		0.401504	0.462101			1.0867			0
15	NFkB-p100/p52 (Phospho-Ser865)	7281.5	6541		0.0942939	0.156534		2.86603	3.1882		1.11241	1
16	NFkB-p100/p52 (Phospho-Ser869)	2895.25	2301.25		0.259006	0.305581		1.13958	1.12167		0.984284	1
17	MKK4/SEK1 (Phospho-Ser80)				0.379859	0.298641						0
18	ASK1 (Phospho-Ser966)		2785.5		0.439264	0.00355394			1.3577			0
19	HDAC4 (Phospho-Ser632)	2828.5	2155		0.37024	0.422623		1.11331	1.05039		0.943482	1
20	HDAC5 (Phospho-Ser498)				0.404184	0.245111						0
21	HDAC8 (Phospho-Ser39)	3368.5	2766.5		0.00986612	0.516049		1.32585	1.34844		1.01704	1
22	HSP27 (Phospho-Ser15)	3757.25	3364		0.558854	0.121495		1.47887	1.63968		1.10874	1
23	SMC1 (Phospho-Ser957)	3040.25	2469.25		0.10408	0.130153		1.19665	1.20356		1.00577	1
24	BCR (Phospho-Tyr177)				0.591612	0.319414						0
25	MSK1 (Phospho-Ser376)	4634.5			0.163407	0.392246		1.82416				0
26	Paxillin (Phospho-Tyr31)				0.594808	0.561613						0
27	Ezrin (Phospho-Thr566)				0.562561	0.476827						0
28	Rac1/cdc42 (Phospho-Ser71)				0.536728	0.611359						0
29	Raf1 (Phospho-Ser338)				0.442191	0.483581						0
30	MEK1 (Phospho-Ser217)				0.113074	0.0884701						0
31	p21Cip1 (Phospho-Thr145)	2664.25	2416		0.221481	0.293262		1.04866	1.1776		1.12296	1
32	p27Kip1 (Phospho-Ser10)	2968.75	3015		0.434089	0.661374		1.16851	1.46957		1.25764	1
33	p27Kip1 (Phospho-Thr187)	3524	2411.5		0.69266	0.592017		1.38706	1.17541		0.847411	1
34	Histone H3.1 (Phospho-Ser10)	2653	2289.75		0.50481	0.486228		1.04423	1.11607		1.06879	1
35	ASK1 (Phospho-Ser83)	7842	5261		0.233087	0.0108868		3.08664	2.56431		0.830776	1
36	NFkB-p105/p50 (Ab-893)				0.236948	0.1025						0
37	NFkB-p105/p50 (Ab-907)	2797.75	2653.25		0.219	0.0150576		1.10121	1.29324		1.17439	1
38	Rel (Ab-503)	3399.5	2512		0.245652	0.0174525		1.33806	1.2244		0.915055	1
39	c-Jun (Ab-91)				0.460286	0.245182						0
40	c-Jun (Ab-93)				0.509481	0.20366						0
41	c-Jun (Ab-170)	4152.75	3230.5		0.0961199	0.00722319		1.63454	1.57461		0.963333	1
42	c-Jun (Ab-239)				0.413629	0.0482921						0
43	c-Jun (Ab-243)	2943	2311		0.390194	0.347893		1.15838	1.12642		0.972416	1
44	JunB (Ab-79)	2806	2718.75		0.281482	0.179589		1.10445	1.32517		1.19984	1
45	JunB (Ab-259)	5022.5	4675		0.338595	0.313698		1.97688	2.27868		1.15267	1
46	JunD (Ab-255)	4262.25	5880		0.243624	0.266247		1.67764	2.86602		1.70837	1
47	ATF2 (Ab-62/44)	68227.5	26178		0.206865	0.112692		26.8546	12.7596		0.475138	1
48	ATF2 (Ab-69/51)	4257.75	3887.5		0.0982335	0.25083		1.67587	1.89484		1.13066	1
49	ATF2 (Ab-71/53)	2604.5			0.131675	0.141103		1.02514				0
50	ATF2 (Ab-73/55)	4277	4454		0.130113	0.23131		1.68344	2.17096		1.2896	1
51	ATF2 (Ab-112/94)	2995.5	3009		0.289877	0.389625		1.17904	1.46664		1.24393	1
52	Myc (Ab-58)				0.240997	0.305476						0
53	Myc (Ab-358)	52627	30071.2		0.512322	0.271838		20.7142	14.6573		0.707596	1
54	Myc (Ab-373)	7643.5	7244.25		0.0543039	0.194291		3.00851	3.53098		1.17366	1
55	FAK (Ab-397)	3919.5	4040.5		0.236514	0.035526		1.54273	1.96941		1.27658	1
56	Pyk2 (Ab-402)				0.387701	0.282444						0
57	NFkB-p65 (Ab-529)	4010.75	3773		0.156469	0.0614712		1.57865	1.83903		1.16494	1
58	Catenin beta (Ab-37)	5011.5	2267		0.365582	0.167185		1.97255	1.10498		0.560178	1
59	EGFR (Ab-1172)	4675.25	4244		0.0926374	0.0413201		1.8402	2.0686		1.12412	1
60	mTOR (Ab-2448)				0.459319	0.32791						0
61	4E-BP1 (Ab-36)				0.391467	0.0654858						0
62	4E-BP1 (Ab-45)	2846.25	2914.75		0.385943	0.277409		1.1203	1.4207		1.26815	1
63	Stathmin 1 (Ab-24)				0.40613	0.172107						0
64	Stathmin 1 (Ab-37)				0.584285	0.33358						0
65	PDGFR beta (Ab-751)	2607.25			0.534144	0.324082		1.02622				0
66	Met (Ab-1234)	4287.5	3471.75		0.108684	0.295226		1.68758	1.6922		1.00274	1
67	EGFR (Ab-1197)				0.335796	0.232021						0
68	EGFR (Ab-869)	36491	17722.2		0.385962	0.086043		14.363	8.63815		0.601417	1
69	IRS-1 (Ab-636)				0.3807	0.398881						0
70	IRS-1 (Ab-639)	18570.2	4113.5		0.637663	0.173102		7.30932	2.005		0.274307	1
71	S6 Ribosomal Protein (Ab-235)	4980	6123		0.182882	0.189162		1.96015	2.98446		1.52257	1
72	eIF4E (Ab-209)	4076	3394		0.383392	0.182506		1.60433	1.6543		1.03115	1
73	Stathmin 1 (Ab-15)	4854.5	4161		0.105895	0.210212		1.91075	2.02815		1.06144	1
74	DYN1 (Phospho-Ser774)	6670.5	7305.25		0.139609	0.394969		2.62554	3.56071		1.35619	1
75	E2F1 (Phospho-Thr433)	5152	2316.75		0.0771339	0.129259		2.02785	1.12923		0.55686	1
76	FAK (Phospho-Tyr576)	2914.5	2345		0.467037	0.354609		1.14716	1.143		0.996372	1
77	Fos (Phospho-Ser362)				0.679461	0.257794						0
78	GRF-1 (Phospho-Tyr1105)	4494.75	2339.5		0.204907	0.694866		1.76915	1.14032		0.644555	1
79	HDAC5 (Phospho-Ser259)				0.413834	0.628108						0
80	HSL (Phospho-Ser552/563)	2625.5	2170.5		0.677885	0.0961053		1.03341	1.05794		1.02374	1
81	IkB-beta (Phospho-Thr19)				0.451414	0.337076						0
82	IKK-alpha/beta (Phospho-Ser180/181)	3052.75	2778.5		0.096242	0.290376		1.20157	1.35429		1.1271	1
83	IKK-beta (Phospho-Tyr188)	4071.75	2933.75		0.462721	0.25392		1.60266	1.42996		0.892246	1
84	IKK-gamma (Phospho-Ser31)	4269.5	2315.25		0.591588	0.0578757		1.68049	1.1285		0.671527	1
85	IRS-1 (Phospho-Ser1101)				0.439694	0.4847						0
86	IRS-1 (Phospho-Ser612)				0.520411	0.428544						0
87	AKT1S1 (Phospho-Thr246)	4762	3820.75		0.107506	9.25351e-05		1.87434	1.8623		0.993578	1
88	Arrestin-1 (Phospho-Ser412)	3553.75	2870.5		0.195294	0.165784		1.39877	1.39913		1.00026	1
89	BCL-2 (Phospho-Ser87)	3387.25	2868.75		0.766028	0.607465		1.33323	1.39828		1.04879	1
90	BID (Phospho-Ser78)	3223.5	3453.25		0.44201	0.0848753		1.26878	1.68318		1.32661	1
91	CD3Z (Phospho-Tyr142)	4117.5	5071.75		0.463161	0.236248		1.62066	2.47206		1.52534	1
92	CDK1/CDC2 (Phospho-Thr14)	4563	4011.5		0.292575	0.0192134		1.79601	1.95528		1.08868	1
93	FAK (Phospho-Ser910)	4358	3037		0.2317	0.114553		1.71533	1.48029		0.862979	1
94	FosB (Phospho-Ser27)				0.405177	0.082064						0
95	GRK1 (Phospho-Ser21)				0.673311	0.65957						0
96	HDAC3 (Phospho-Ser424)				0.628967	0.5491						0
97	HDAC6 (Phospho-Ser22)		3404.25		0.459307	0.462057			1.65929			0
98	HER3/ErbB3 (Phospho-Tyr1222)				0.273188	0.12898						0
99	HER3/ErbB3 (Phospho-Tyr1289)				0.390765	0.168369						0
100	HER4/ErbB4 (Phospho-Tyr1284)	6534.5	3437		0.302559	0.188041		2.572	1.67526		0.651343	1
101	PKA-R2B (Phospho-Ser113)	3472	3159.75		0.512612	0.235758		1.36659	1.54012		1.12698	1
102	Smad1 (Phospho-Ser187)				0.615748	0.455244						0
103	Smad2 (Phospho-Ser250)				0.310864	0.157769						0
104	Smad2 (Phospho-Thr220)				0.333622	0.66275						0
105	Smad2/3 (Phospho-Thr8)	6258.5	4629.25		0.158968	0.087448		2.46337	2.25638		0.915974	1
106	Smad3 (Phospho-Thr179)	3282.25	2194.5		0.368715	0.417916		1.29191	1.06964		0.827955	1
107	Smad3 (Phospho-Ser204)				0.352389	0.445563						0
108	Smad3 (Phospho-Ser208)	2935	2063.25		0.386921	0.301418		1.15523	1.00567		0.870535	1
109	Smad3 (Phospho-Ser213)	9158	7947.5		0.22654	0.165043		3.60462	3.87376		1.07466	1
110	STAT5A (Phospho-Ser725)	2680.25			0.257094	0.269959		1.05496				0
111	Calsenilin/KCNIP3 (Phospho-Ser63)	20571.5	13959		0.362671	0.224913		8.09702	6.80387		0.840293	1
112	NMDAR2B (Phospho-Tyr1472)				0.700655	0.556872						0
113	PECAM-1 (Phospho-Tyr713)	4601.75	5046.25		0.219658	0.00273244		1.81127	2.45964		1.35796	1
114	PTPRA (Phospho-Tyr798)	3584.25			0.911934	0.301927		1.41077				0
115	TFII-I (Phospho-Tyr248)				0.637504	0.589655						0
116	ACK1 (Phospho-Tyr284)				0.349307	0.546313						0
117	ALK (Phospho-Tyr1507)	3956	3983.5		0.242375	0.0528977		1.5571	1.94163		1.24696	1
118	ALK (Phospho-Tyr1604)	4170.25	2151		0.432462	0.268247		1.64143	1.04844		0.638735	1
119	BLNK (Phospho-Tyr96)	4123.5	3335.5		0.400068	0.0981533		1.62303	1.62578		1.0017	1
120	ETK (Phospho-Tyr40)	3934.75	2274		0.38161	0.744421		1.54873	1.10839		0.715675	1
121	Pim-1 (Phospho-Tyr309)				0.462813	0.257975						0
122	PLD1 (Phospho-Ser561)	3961.5	3984.5		0.440525	0.26105		1.55926	1.94212		1.24554	1
123	BCR (Phospho-Tyr360)	3689.5	3093.5		0.260841	0.00251436		1.4522	1.50783		1.03831	1
124	Breast tumor kinase (Phospho-Tyr447)				0.480658	0.584444						0
125	ADD1 (Phospho-Ser726)	4214.5	3360.5		0.378678	0.251448		1.65884	1.63797		0.987417	1
126	CD5 (Phospho-Tyr453)				0.482013	0.513541						0
127	M-CSF Receptor (Phospho-Tyr561)	3687.75	3967		0.242845	0.295712		1.45151	1.93359		1.33212	1
128	DAPP1 (Phospho-Tyr139)	4628	3857.75		0.389612	0.512951		1.8216	1.88034		1.03225	1
129	DDX5/DEAD-box protein 5 (Phospho-Tyr593)	4450	5773.75		0.682001	0.119714		1.75154	2.81423		1.60672	1
130	HCK (Phospho-Tyr410)	9207.5	5583.25		0.00453101	0.858736		3.62411	2.72138		0.75091	1
131	Raf1 (Ab-296)		3158.5		0.324786	0.368721			1.53951			0
132	Cyclin B1 (Ab-147)				0.621184	0.44056						0
133	Cyclin E1 (Ab-77)	34243	19891		0.140542	0.106505		13.4782	9.69524		0.719329	1
134	eIF4G (Ab-1108)	4522.75	3199.25		0.270241	0.250308		1.78017	1.55937		0.875968	1
135	IRS-1 (Ab-794)				0.456046	0.420048						0
136	LAT (Ab-171)	6352.5	3486		0.220397	0.175255		2.50037	1.69914		0.679556	1
137	LKB1 (Ab-428)				0.572236	0.253926						0
138	LKB1 (Ab-189)	2894.25	2918		0.0743937	0.0714861		1.13919	1.42229		1.24851	1
139	MEK1 (Ab-298)	3709	2286		0.514363	0.653285		1.45988	1.11424		0.763242	1
140	MEK1 (Ab-286)	17311.2	10094.2		0.233418	0.113517		6.81378	4.92012		0.722085	1
141	MSK1 (Ab-360)	64789	45778.2		0.0922887	0.099961		25.5012	22.3132		0.874985	1
142	MSK1 (Ab-581)	5175	4543		0.226274	0.0828045		2.0369	2.21434		1.08711	1
143	mTOR (Ab-2481)	3259.75	2074.25		0.52267	0.330159		1.28305	1.01103		0.787988	1
144	PAK4 (Ab-474)	2998.5			0.49027	0.340807		1.18022				0
145	PKC alpha/beta II (Ab-638)	2669			0.450386	0.311453		1.05053				0
146	PKC delta (Ab-505)				0.234774	0.200991						0
147	Cyclin E2 (Phospho-Thr392)	3529.25	3007.25		0.328885	0.123093		1.38913	1.46579		1.05519	1
148	PKD1/PKC mu (Ab-744/748)	3697.5	2415.25		0.426272	0.215038		1.45535	1.17724		0.808903	1
149	PKD1/PKC mu (Ab-910)				0.315148	0.351642						0
150	NFkB-p105/p50 (Phospho-Ser337)	4430.25	4163		0.482737	0.0241194		1.74376	2.02912		1.16365	1
151	NFkB-p105/p50 (Phospho-Ser893)				0.483576	0.335078						0
152	NFkB-p105/p50 (Phospho-Ser907)				0.477819	0.190364						0
153	Rel (Phospho-Ser503)	2739			0.147669	0.540554		1.07808				0
154	c-Jun (Phospho-Thr91)				0.345176	0.0713715						0
155	c-Jun (Phospho-Thr93)		4604		0.553446	0.00860078			2.24407			0
156	c-Jun (Phospho-Tyr170)	3358.25	2362.75		0.973937	0.889289		1.32182	1.15165		0.871259	1
157	c-Jun (Phospho-Thr239)				0.400961	0.0501425						0
158	c-Jun (Phospho-Ser243)	2983.25	2048.75		0.765948	0.616249		1.17422	0.998599		0.850437	1
159	JunB (Phospho-Ser79)	3410	2424.5		0.521725	0.301275		1.34219	1.18175		0.880462	1
160	JunB (Phospho-Ser259)	2964.5	2376.75		0.598936	0.449686		1.16684	1.15847		0.992829	1
161	JunD (Phospho-Ser255)	3981.5	2582.25		0.238159	0.250421		1.56713	1.25864		0.803145	1
162	ATF2 (Phospho-Ser62/44)		2801.5		0.165116	0.111814			1.3655			0
163	ATF2 (Phospho-Thr69/51)	4342.5	3807.5		0.326808	0.0878428		1.70923	1.85585		1.08578	1
164	ATF2 (Phospho-Thr71/53)	4776.25	3537.25		0.12088	0.0812606		1.87995	1.72412		0.91711	1
165	ATF2 (Phospho-Thr73/55)	4596.75	3731.75		0.0994495	0.215349		1.8093	1.81892		1.00532	1
166	ATF2 (Phospho-Ser112/94)	3471.5	2593.5		0.0767908	0.170404		1.3664	1.26412		0.925149	1
167	Myc (Phospho-Thr58)	3540	2742		0.0615223	0.107794		1.39336	1.3365		0.959195	1
168	Myc (Phospho-Thr358)	4272.75	3726.5		0.00455104	0.118405		1.68177	1.81637		1.08003	1
169	VASP (Phospho-Ser157)	3256.25	2768.75		0.14191	0.13293		1.28167	1.34954		1.05295	1
170	Pyk2 (Phospho-Tyr402)	3502.5	3448.75		0.161711	0.0663281		1.3786	1.68098		1.21934	1
171	NFkB-p65 (Phospho-Ser529)	161089	117136		0.022233	0.0914219		63.4053	57.0941		0.900464	1
172	Catenin beta (Phospho-Ser33)		2223.5		0.21799	0.0193989			1.08378			0
173	Catenin beta (Phospho-Ser37)				0.762032	0.403739						0
174	EGFR (Phospho-Tyr1172)				0.478036	0.424714						0
175	mTOR (Phospho-Ser2448)	3385.25	3720		0.0320629	0.0813553		1.33245	1.8132		1.3608	1
176	4E-BP1 (Phospho-Thr36)		2198		0.00961665	0.115814			1.07135			0
177	4E-BP1 (Phospho-Thr45)	16341.5	23987.2		0.00289913	0.127892		6.43208	11.6918		1.81774	1
178	Stathmin 1 (Phospho-Ser24)				0.551985	0.408576						0
179	Stathmin 1 (Phospho-Ser37)	3136.5			0.383932	0.352637		1.23454				0
180	PDGFR beta (Phospho-Tyr751)		3617.25		0.418124	0.0708622			1.76311			0
181	Met (Phospho-Tyr1234)	3422.5	2683.5		0.098964	0.0197626		1.34711	1.30799		0.970959	1
182	EGFR (Phospho-Tyr1197)	4021.25	2614		0.129332	0.0611347		1.58278	1.27411		0.804984	1
183	EGFR (Phospho-Tyr869)	3155.5	3490		0.436746	0.0859064		1.24202	1.70109		1.36962	1
184	IRS-1 (Phospho-Ser636)	5653	2067.5		0.164737	0.201444		2.22504	1.00774		0.452907	1
185	IRS-1 (Phospho-Ser639)	2602	3869.25		0.349477	0.0234834		1.02416	1.88594		1.84146	1
186	S6 Ribosomal Protein (Phospho-Ser235)	3005.5	2113.5		0.431016	0.316166		1.18298	1.03016		0.870819	1
187	eIF4E (Phospho-Ser209)	3998.5	3812.75		0.282065	0.234327		1.57383	1.8584		1.18082	1
188	Elk1 (Ab-389)	3839.5	3663		0.266857	0.177211		1.51124	1.78541		1.18142	1
189	Elk1 (Ab-417)	4205	3531		0.368604	0.278557		1.6551	1.72107		1.03986	1
190	MEF2A (Ab-312)	27889	24135		0.293096	0.0777861		10.9772	11.7638		1.07166	1
191	MEF2A (Ab-319)	6187.75	5617.5		0.100848	0.00125876		2.43552	2.73807		1.12422	1
192	GATA1 (Ab-142)		2155		0.280399	0.0629998			1.05039			0
193	GATA1 (Ab-310)	3836.25	3022.5		0.0876453	0.00257342		1.50996	1.47322		0.975668	1
194	HNF4 alpha (Ab-313)	2741.75	2564		0.356809	0.0882505		1.07916	1.24974		1.15806	1
195	STAT1 (Ab-701)				0.298731	0.130965						0
196	STAT3 (Ab-705)	4106.5	3187.25		0.282912	0.104605		1.61633	1.55352		0.961141	1
197	STAT3 (Ab-727)				0.340579	0.190405						0
198	STAT4 (Ab-693)	4842.75	4727.5		0.275746	0.31874		1.90613	2.30427		1.20888	1
199	STAT5A (Ab-694)				0.373397	0.314749						0
200	STAT5A (Ab-780)	68922	52331.8		0.066533	0.00280374		27.128	25.5075		0.940264	1
201	STAT6 (Ab-641)	3481.5	3199.5		0.152125	0.281782		1.37033	1.5595		1.13804	1
202	STAT6 (Ab-645)	20635.8	13236.2		0.0432267	0.0213955		8.12231	6.45159		0.794305	1
203	CREB (Ab-133)				0.263934	0.306623						0
204	ATF4 (Ab-245)	2625.75			0.47706	0.364874		1.03351				0
205	AKT1 (Ab-473)	3127	2426.75		0.295099	0.231793		1.2308	1.18284		0.961036	1
206	AKT1 (Ab-308)	12122	12215.5		0.109898	0.203354		4.77127	5.95406		1.2479	1
207	IRS-1 (Ab-307)	3342.75	3960.75		0.353157	0.337865		1.31572	1.93054		1.46729	1
208	Met (Ab-1349)				0.175371	0.123652						0
209	FGFR1 (Ab-154)				0.231167	0.171001						0
210	KIT (Ab-721)	2901	2403		0.259833	0.104462		1.14185	1.17127		1.02577	1
211	SP1 (Ab-739)				0.305464	0.0534564						0
212	BAX (Phospho-Thr167)				0.160454	0.0935971						0
213	eNOS (Ab-495)		2183		0.389453	0.367968			1.06403			0
214	CDK1/CDC2 (Ab-15)				0.326779	0.184463						0
215	p44/42 MAPK (Ab-202)				0.269993	0.186949						0
216	p44/42 MAPK (Ab-204)				0.428187	0.322992						0
217	HSP27 (Ab-78)				0.419583	0.292385						0
218	HSP27 (Ab-82)	3439.25	2967.25		0.0732961	0.0966322		1.3537	1.44629		1.0684	1
219	SAPK/JNK (Ab-183)				0.367958	0.292082						0
220	SAPK/JNK (Ab-185)	3047.75	2654		0.331425	0.218473		1.19961	1.29361		1.07836	1
221	NFkB-p105/p50 (Ab-932)				0.337295	0.398181						0
222	p38 MAPK (Ab-182)	34425.2	17184.2		0.0212079	0.104497		13.5499	8.37592		0.618153	1
223	RelB (Ab-552)				0.369559	0.316422						0
224	Synuclein alpha (Ab-125)	4916	3861		0.0788231	0.0571399		1.93496	1.88192		0.972592	1
225	Tau (Ab-212)	11506.5	8019.25		0.271314	0.393398		4.529	3.90873		0.863044	1
226	CREB (Phospho-Ser121)	3089.5	2635.75		0.107342	0.0419851		1.21604	1.28471		1.05647	1
227	EGFR (Phospho-Tyr1016)				0.318181	0.273119						0
228	FAK (Phospho-Tyr407)	2911.75	2167.5		0.130044	0.0336018		1.14608	1.05648		0.921823	1
229	FOXO1/3/4-pan (Phospho-Thr24/32)				0.330145	0.0458613						0
230	FKHR/FOXO1A (Phospho-Ser329)				0.480845	0.461026						0
231	FOXO1A/3A (Phospho-Ser322/325)				0.620329	0.620977						0
232	GRK2 (Phospho-Ser29)	5767.75	4240		0.215341	0.178945		2.27021	2.06665		0.910337	1
233	IKK-beta (Phospho-Tyr199)	4617.25	4432		0.239135	0.319411		1.81737	2.16024		1.18866	1
234	IRS-1 (Phospho-Ser323)		2158.5		0.676823	0.0396386			1.05209			0
235	JNK1/2/3 (Phospho-Thr183/Tyr185)		3795.5		0.0964675	0.163014			1.85			0
236	LAT (Phospho-Tyr191)	5483.75	4514.5		0.510819	0.178715		2.15843	2.20045		1.01947	1
237	LCK (Phospho-Tyr505)	12616	6641.25		0.320149	0.164872		4.96571	3.23707		0.651885	1
238	LCK (Phospho-Tyr192)	2779.25			0.677912	0.509899		1.09392				0
239	MDM2 (Phospho-Ser166)	3097	2114.5		0.261198	0.0210677		1.21899	1.03065		0.845491	1
240	MEF2D (Phospho-Ser444)	2602.25			0.445771	0.378533		1.02426				0
241	NFAT4 (Phospho-Ser165)	3293.75	3172		0.361416	0.139549		1.29643	1.54609		1.19257	1
242	p53 (Phospho-Ser20)	3053	3376		0.483603	0.0624164		1.20167	1.64552		1.36936	1
243	p53 (Phospho-Ser392)	3626	2583		0.292515	0.247747		1.42721	1.259		0.882143	1
244	P70S6K (Phospho-Thr229)	2713.25	2064.25		0.262567	0.281061		1.06795	1.00615		0.942139	1
245	Caspase 1 (Phospho-Ser376)	3033	3531.25		0.020283	0.13186		1.1938	1.7212		1.44178	1
246	Caspase 2 (Phospho-Ser157)	2626.5			0.0148071	0.002788		1.0338				0
247	GRB10/Growth factor receptor-bound protein 10 (Phospho-Tyr67)				0.336531	0.224077						0
248	GTPase activating protein (Phospho-Ser387)				0.304965	0.142108						0
249	HSP90 co-chaperone Cdc37 (Phospho-Ser13)				0.0604284	0.352792						0
250	IkB-alpha (Phospho-Tyr305)				0.69574	0.463909						0
251	MKP-1 (Phospho-Ser359)				0.587025	0.500012						0
252	NFkB-p100/p52 (Phospho-Ser872)	12136.5	6076.5		0.0670605	0.0825045		4.77697	2.9618		0.620016	1
253	PAK1/2 (Phospho-Ser199)				0.656273	0.0298404						0
254	RapGEF1 (Phospho-Tyr504)				0.288997	0.227167						0
255	MAP3K7/TAK1 (Phospho-Thr184)				0.216879	0.15696						0
256	eNOS (Phospho-Ser615)	3573.5	2688.25		0.142272	0.278161		1.40654	1.3103		0.931576	1
257	IKK-gamma (Phospho-Ser85)				0.272145	0.454332						0
258	mTOR (Phospho-Thr2446)	2719.5	2139		0.259233	0.0647933		1.07041	1.04259		0.974012	1
259	IGF2R (Phospho-Ser2409)				0.497689	0.465045						0
260	PI3-kinase p85-subunit alpha/gamma (Phospho-Tyr467/Tyr199)				0.0515718	0.110358						0
261	PI3-kinase p85-alpha (Phospho-Tyr607)	2949.75	2287.5		0.222578	0.078825		1.16103	1.11497		0.960326	1
262	RGS16 (Phospho-Tyr168)				0.235727	0.204173						0
263	Rho/Rac guanine nucleotide exchange factor 2 (Phospho-Ser885)	3187.75	2492.75		0.390736	0.446915		1.25471	1.21501		0.96836	1
264	NMDAR2A/B (Phospho-Tyr1246/1252)	9774	10263.2		0.0494121	0.0167075		3.84708	5.0025		1.30033	1
265	VEGFR2 (Phospho-Tyr1054)				0.244771	0.0323971						0
266	Vinculin (Phospho-Tyr821)	4300.75	3732.75		0.124051	0.271363		1.69279	1.81941		1.0748	1
267	HRS (Phospho-Tyr334)				0.297906	0.348316						0
268	IL-10R-alpha (Phospho-Tyr496)	4735.75	4332.5		0.29437	0.280231		1.86401	2.11174		1.1329	1
269	IL-13R/CD213a1 (Phospho-Tyr405)	3764	5869		0.457252	0.0255421		1.48153	2.86066		1.93089	1
270	IL-4R/CD124 (Phospho-Tyr497)	5408.75			0.0918405	0.127192		2.12891				0
271	IL7R/CD127 (Phospho-Tyr449)	10474.5	10180.8		0.0790512	0.0840062		4.1228	4.96229		1.20362	1
272	Integrin beta-4 (Phospho-Tyr1510)		3135		0.452648	0.430354			1.52806			0
273	Kv1.3/KCNA3 (Phospho-Tyr135)	5420.5	3837.25		0.160324	0.693517		2.13353	1.87035		0.876644	1
274	Kv2.1/Kcnb1 (Phospho-Tyr128)	4976.75	3388.5		0.522649	0.178837		1.95887	1.65162		0.843149	1
275	CDK5 (Phospho-Tyr15)	3600.75	2967		0.47867	0.421833		1.41727	1.44617		1.02039	1
276	STAM2 (Phospho-Tyr192)	3734	3734.5		0.241636	0.0399517		1.46972	1.82026		1.23851	1
277	AXL (Phospho-Tyr691)				0.475969	0.473429						0
278	FER (Phospho-Tyr402)	16339	10147.5		0.100923	0.14069		6.43109	4.94608		0.769088	1
279	FLT3 (Phospho-Tyr842)				0.503876	0.508975						0
280	FLT3 (Phospho-Tyr969)		2233.5		0.459588	0.453675			1.08865			0
281	ICK (Phospho-Tyr159)				0.316692	0.317018						0
282	BLNK (Phospho-Tyr84)	2943	2393		0.271502	0.564976		1.15838	1.16639		1.00692	1
283	PLC beta3 (Ab-537)		2709.5		0.487952	0.298292			1.32066			0
284	Ras-GRF1 (Ab-916)	4214.5	2772.25		0.548136	0.22178		1.65884	1.35125		0.814571	1
285	14-3-3 theta/tau (Ab-232)				0.468608	0.29592						0
286	14-3-3 zeta/delta (Ab-232)	60681.5	44012.5		0.381628	0.175586		23.8845	21.4525		0.898178	1
287	6-phosphofructo-2-kinase/fructose-2,6-biphosphatase 2 (PFKFB2) (Ab-483)				0.277005	0.240996						0
288	Actin Pan (a/b/g) (Ab-55/53)	4547.25	3227.5		0.0932235	0.024757		1.78982	1.57314		0.878942	1
289	A-RAF (Ab-301/302)				0.384661	0.245682						0
290	ATRIP (Ab-68/72)	53868.8	28728.5		0.127858	0.0452149		21.203	14.0028		0.660418	1
291	BAX (Ab-167)				0.323666	0.172168						0
292	BCL-2 (Ab-69)				0.34182	0.292489						0
293	BCL-XL (Ab-47)	37571.8	9619.5		0.482465	0.200161		14.7884	4.68872		0.317054	1
294	B-RAF (Ab-598)	29413.5	16799.2		0.850663	0.284097		11.5773	8.18827		0.707271	1
295	B-RAF (Ab-601)				0.414725	0.354147						0
296	Chk2 (Ab-383)	2832.25			0.407075	0.190234		1.11478				0
297	Gab1 (Ab-659)	2689.75			0.354243	0.21463		1.0587				0
298	HDAC1 (Ab-421)	139706	128591		0.357972	0.0224492		54.9888	62.6775		1.13982	1
299	p38 MAPK (Ab-322)	3539	2413		0.535475	0.499927		1.39296	1.17614		0.844344	1
300	PKC alpha (Ab-657)				0.220105	0.421362						0
301	PKC epsilon (Ab-729)	2619.5			0.35713	0.354521		1.03105				0
302	Myc (Phospho-Ser373)		2432.75		0.491495	0.745983			1.18577			0
303	Elk1 (Phospho-Ser389)				0.450625	0.47294						0
304	Elk1 (Phospho-Thr417)	2700	3340.5		0.622778	0.0055036		1.06273	1.62822		1.53211	1
305	MEF2A (Phospho-Thr312)	3259	2607		0.0529408	0.106866		1.28276	1.2707		0.990602	1
306	MEF2A (Phospho-Thr319)	4209.5	3934.5		0.20443	0.0706298		1.65688	1.91775		1.15745	1
307	GATA1 (Phospho-Ser142)		2198		0.367072	0.146054			1.07135			0
308	GATA1 (Phospho-Ser310)				0.719674	0.109539						0
309	HNF4 alpha (Phospho-Ser313)				0.718402	0.514914						0
310	STAT1 (Phospho-Tyr701)				0.104727	0.0345663						0
311	STAT3 (Phospho-Tyr705)				0.0107728	0.0535988						0
312	STAT3 (Phospho-Ser727)				0.541008	0.496305						0
313	STAT4 (Phospho-Tyr693)	279910	98583.5		0.0404241	0.0034644		110.174	48.0514		0.436142	1
314	STAT5A (Phospho-Tyr694)				0.0451737	0.088327						0
315	STAT5A (Phospho-Ser780)	4053.5	3360		0.0465764	0.0101015		1.59547	1.63773		1.02648	1
316	STAT6 (Phospho-Tyr641)	4426.5	2313.5		0.151917	0.0968891		1.74229	1.12764		0.64722	1
317	STAT6 (Phospho-Thr645)	5315.75	4326		0.436376	0.267413		2.0923	2.10857		1.00778	1
318	CREB (Phospho-Ser133)	4312	18487		0.0632985	0.0244028		1.69722	9.01091		5.30921	1
319	ATF4 (Phospho-Ser245)	3391.25	2555.75		0.499275	0.474632		1.33481	1.24572		0.933257	1
320	AKT1 (Phospho-Ser473)		2058		0.194343	0.0687179			1.00311			0
321	Stathmin 1 (Phospho-Ser15)				0.408884	0.202297						0
322	IRS-1 (Phospho-Ser307)				0.216431	0.292047						0
323	Met (Phospho-Tyr1349)				0.320262	0.246996						0
324	FGFR1 (Phospho-Tyr154)	3214.25	2793.5		0.365295	0.104541		1.26514	1.3616		1.07625	1
325	KIT (Phospho-Tyr721)				0.375225	0.280048						0
326	SP1 (Phospho-Thr739)	2922.75	2545		0.602774	0.623476		1.15041	1.24048		1.0783	1
327	BRCA1 (Phospho-Ser1423)	15359	9557.75		0.0637635	0.168347		6.04536	4.65862		0.770611	1
328	eNOS (Phospho-Thr495)	3135.75	3126.25		0.172845	0.16862		1.23424	1.52379		1.2346	1
329	CDK1/CDC2 (Phospho-Tyr15)				0.417669	0.224639						0
330	p44/42 MAPK (Phospho-Thr202)	3883	3675.25		0.527917	0.458193		1.52836	1.79138		1.17209	1
331	p44/42 MAPK (Phospho-Tyr204)	4177.5	3374		0.50238	0.436755		1.64428	1.64455		1.00016	1
332	HSP27 (Phospho-Ser78)	2857.25	2479.25		0.748497	0.255406		1.12462	1.20843		1.07452	1
333	HSP27 (Phospho-Ser82)	5366.75	17376.8		0.0278666	0.0110888		2.11237	8.46975		4.00959	1
334	SAPK/JNK (Phospho-Thr183)	3643.5	2566		0.0774353	0.347766		1.4341	1.25072		0.872128	1
335	SAPK/JNK (Phospho-Tyr185)	2795.75			0.411631	0.394302		1.10042				0
336	NFkB-p105/p50 (Phospho-Ser932)	3347.25	3012.5		0.640827	0.184259		1.31749	1.46835		1.1145	1
337	p38 MAPK (Phospho-Thr180)				0.256556	0.247644						0
338	p38 MAPK (Phospho-Tyr182)	5953.25	4076		0.189627	0.135662		2.34322	1.98672		0.847857	1
339	RelB (Phospho-Ser552)	6158	16858		0.246994	0.274403		2.42381	8.2169		3.39007	1
340	PTEN (Ab-380/382/383)	5805.75	5232		0.0398876	0.0894696		2.28517	2.55017		1.11597	1
341	PTEN (Ab-370)	6301.75	4845.25		0.0400022	0.0499838		2.48039	2.36166		0.952133	1
342	P95/NBS1 (Ab-343)	30493	20748.8		0.0236529	0.0925429		12.0022	10.1133		0.842625	1
343	BCL-2 (Ab-56)		2382		0.23031	0.256185			1.16103			0
344	BCL-2 (Ab-70)				0.260149	0.179649						0
345	NFkB-p65 (Phospho-Thr505)	3789	3737.5		0.285157	0.138678		1.49137	1.82173		1.22152	1
346	BAD (Ab-112)	3510	3048.5		0.183727	0.0665703		1.38155	1.4859		1.07553	1
347	BAD (Ab-136)	2701.75	2382.75		0.28279	0.0529718		1.06342	1.1614		1.09213	1
348	BAD (Ab-155)	2930.25	2553.5		0.352437	0.0595371		1.15336	1.24462		1.07913	1
349	Estrogen Receptor-alpha (Ab-104)	8096.25	4793.25		0.0983858	0.0462479		3.18672	2.33632		0.733143	1
350	Estrogen Receptor-alpha (Ab-106)	70066	55343.8		0.104271	0.064835		27.5783	26.9756		0.978146	1
351	Estrogen Receptor-alpha (Ab-118)				0.258335	0.294556						0
352	Estrogen Receptor-alpha (Ab-167)	3767.5	3961.75		0.247182	0.139128		1.4829	1.93103		1.3022	1
353	Progesterone Receptor (Ab-190)	4211.25	3260.25		0.16262	0.0697293		1.65756	1.58911		0.958699	1
354	HER2 (Ab-877)				0.305519	0.294922						0
355	HER2 (Ab-1221/1222)	13289.2	11409.2		0.161622	0.215462		5.2307	5.56108		1.06316	1
356	HER2 (Ab-1248)	4966.25	4269.75		0.101163	0.0540712		1.95474	2.08116		1.06467	1
357	EGFR (Ab-1070)	20032.2	8738.75		0.510715	0.167942		7.88477	4.25943		0.540209	1
358	EGFR (Ab-1092)	4263.5	2712.25		0.24264	0.188101		1.67813	1.322		0.787782	1
359	Connexin 43 (Ab-367)				0.272588	0.0186394						0
360	DAB1 (Ab-232)				0.12247	0.0195513						0
361	NFkB-p65 (Ab-311)				0.402308	0.241056						0
362	GluR1 (Ab-849)	46316.8	31968.2		0.0574412	0.00620439		18.2305	15.5819		0.854719	1
363	GluR1 (Ab-863)				0.469049	0.358056						0
364	HSF1 (Ab-303)				0.459084	0.329004						0
365	EGFR (Ab-1110)	3782	2355		0.319712	0.217987		1.48861	1.14787		0.771102	1
366	MARCKS (Ab-163)				0.433643	0.0650454						0
367	Merlin (Ab-518)				0.420431	0.266867						0
368	Synapsin (Ab-9)				0.378338	0.282477						0
369	Histone H2A.X (Ab-139)	6374.5	3602		0.0759853	0.0636043		2.50903	1.75568		0.699746	1
370	P70S6K (Ab-411)				0.511723	0.340862						0
371	Tau (Ab-422)				0.364948	0.183363						0
372	Cortactin (Ab-421)	3074.5	3081.75		0.0945262	0.0980898		1.21014	1.5021		1.24127	1
373	Cortactin (Ab-466)	2735.5	2512		0.297008	0.0878254		1.0767	1.2244		1.13717	1
374	CREB (Ab-129)		2162.75		0.16532	0.188486			1.05416			0
375	DAB1 (Ab-220)	3772.75	4172		0.00196796	0.192539		1.48497	2.03351		1.3694	1
376	DARPP-32 (Ab-34)	9011.75	8880		0.320569	0.155436		3.54706	4.32828		1.22024	1
377	Dok-1 (Ab-362)	3379.5	3474		0.0972939	0.0732753		1.33018	1.69329		1.27298	1
378	P70S6K (Phospho-Ser371)	2781.25	2820.25		0.489286	0.107436		1.09471	1.37464		1.25571	1
379	P70S6K (Phospho-Thr389)				0.101484	0.0271616						0
380	P70S6K (Phospho-Ser418)	2996	2479		0.0750534	0.0222486		1.17924	1.20831		1.02465	1
381	P90RSK (Phospho-Thr359/Ser363)	2952.5	3930.5		0.241171	0.0746595		1.16212	1.9158		1.64854	1
382	P90RSK (Phospho-Ser380)				0.281583	0.0737608						0
383	P90RSK (Phospho-Thr573)	2644			0.19416	0.766742		1.04069				0
384	PAK1 (Phospho-Thr212)		2153.5		0.224266	0.13561			1.04966			0
385	PAK1/2/3 (Phospho-Thr423/402/421)		2244.75		0.0545386	0.0581184			1.09413			0
386	PAK1/2/3 (Phospho-Ser141)		3395.25		0.775117	0.0700807			1.65491			0
387	PEA-15 (Phospho-Ser116)				0.35661	0.080876						0
388	PKA CAT (Phospho-Thr197)	3357	2503.75		0.0105318	0.0758295		1.32133	1.22037		0.923596	1
389	PP2A-alpha (Phospho-Tyr307)		2273.75		0.559229	0.318606			1.10827			0
390	Raf1 (Phospho-Tyr341)	3159.5			0.341748	0.427345		1.24359				0
391	Raf1 (Phospho-Ser621)	3095	2520		0.503085	0.0322688		1.2182	1.22829		1.00828	1
392	RyR2 (Phospho-Ser2808)	2648.5			0.0283003	0.736856		1.04246				0
393	SYK (Phospho-Tyr323)	3929.5	3661		0.231593	0.0961866		1.54667	1.78444		1.15373	1
394	Synapsin (Phospho-Ser62)				0.641582	0.400193						0
395	Tuberin/TSC2 (Phospho-Ser939)				0.489535	0.260289						0
396	Tuberin/TSC2 (Phospho-Thr1462)	2665.5	2370		0.638266	0.127697		1.04915	1.15518		1.10106	1
397	VAV2 (Phospho-Tyr142)	2861	3194.75		0.166582	0.304445		1.1261	1.55718		1.38281	1
398	Catenin beta (Phospho-Tyr489)				0.491055	0.394116						0
399	CREB (Phospho-Thr100)				0.438433	0.207346						0
400	Ezrin (Phospho-Tyr478)				0.700839	0.831601						0
401	p53 (Phospho-Ser366)				0.489071	0.372691						0
402	p53 (Phospho-Ser378)				0.698797	0.413777						0
403	Rb (Phospho-Ser608)	3103.5	2873.75		0.355205	0.263404		1.22155	1.40072		1.14667	1
404	SRF (Phospho-Ser77)				0.373697	0.0598062						0
405	Trk A (Phospho-Tyr701)	3218.25			0.212577	0.42586		1.26672				0
406	Trk A (Phospho-Tyr680/681)				0.354781	0.254648						0
407	Abl1 (Phospho-Thr754/735)		2203		0.349073	0.254854			1.07378			0
408	B-RAF (Phospho-Ser446)	3347.5	2835.5		0.351705	0.338404		1.31759	1.38208		1.04894	1
409	CaMK2-beta/gamma/delta (Phospho-Thr287)	3141.5	2340.25		0.374768	0.222836		1.23651	1.14068		0.922503	1
410	MAP3K1/MEKK1 (Phospho-Thr1381)	2623			0.428092	0.339249		1.03242				0
411	MKK3/MAP2K3 (Phospho-Thr222)				0.325336	0.272637						0
412	MKK7/MAP2K7 (Phospho-Ser271)	2717	2088.5		0.182697	0.115791		1.06942	1.01797		0.951891	1
413	MKK7/MAP2K7 (Phospho-Thr275)	3062.25	2769		0.547836	0.319207		1.20531	1.34966		1.11976	1
414	MSK1 (Phospho-Ser212)	5592.5	4172		0.569605	0.737954		2.20123	2.03351		0.923806	1
415	MSK2 (Phospho-Thr568)	3196.25	3075		0.243021	0.292961		1.25806	1.49881		1.19137	1
416	VE-Cadherin (Phospho-Tyr731)	23232	20968.2		0.178116	0.191562		9.14421	10.2203		1.11768	1
417	WWOX (Phospho-Tyr33)	4052.75	4712.5		0.183287	0.272039		1.59518	2.29696		1.43994	1
418	Claudin 3 (Phospho-Tyr219)	3659.75			0.0578669	0.316093		1.44049				0
419	Claudin 6 (Phospho-Tyr219)	2619.25	2075		0.223936	0.00783781		1.03095	1.01139		0.981033	1
420	Claudin 7 (Phospho-Tyr210)	4249.5	4451		0.0307836	0.233213		1.67262	2.1695		1.29707	1
421	PLD2 (Phospho-Tyr169)				0.353352	0.313821						0
422	AMPK1/AMPK2 (Ab-485/491)				0.455451	0.300231						0
423	MKK6/MAP2K6 (Ab-207)	10114	7201.25		0.164856	0.126913		3.98091	3.51002		0.881714	1
424	p38 MAPK (Ab-180)				0.452004	0.26773						0
425	Catenin beta (Ab-33)				0.512043	0.234131						0
426	P70S6K (Ab-421)				0.337901	0.361991						0
427	GSK3 alpha/beta (Ab-216/279)				0.282409	0.31928						0
428	Caspase 8 (Ab-347)	2697			0.328253	0.39178		1.06155				0
429	CDC25B (Ab-323)				0.430756	0.415611						0
430	Cyclin B1 (Ab-126)				0.420858	0.430313						0
431	Cyclin E1 (Ab-395)				0.362619	0.24122						0
432	KSR (Ab-392)				0.401267	0.342664						0
433	PLC beta3 (Ab-1105)				0.475882	0.262188						0
434	STAT5B (Ab-731)				0.297688	0.231915						0
435	PKC pan activation site		2081.5		0.0742519	0.0546933			1.01456			0
436	PKC zeta (Ab-560)				0.117154	0.0875536						0
437	PKD1/PKC mu (Ab-205)				0.417906	0.194156						0
438	PKD1/PKC mu (Ab-463)	3373.5	2415		0.211493	0.131173		1.32782	1.17712		0.886501	1
439	PKD2 (Ab-876)				0.415439	0.300399						0
440	Rb (Ab-811)				0.493562	0.350919						0
441	Rb-like-2 (RBL2) (Ab-952)				0.438354	0.308825						0
442	AKT1 (Ab-326)		2054.5		0.371603	0.0437102			1.0014			0
443	BAD (Ab-91/128)				0.298976	0.13966						0
444	BAD (Ab-134)	3228	2780.5		0.311933	0.346369		1.27055	1.35527		1.06667	1
445	Calmodulin (Ab-79/81)	3888	2255.75		0.0742026	0.0246073		1.53033	1.09949		0.718468	1
446	CaMK1-alpha (Ab-177)	2713.75			0.57702	0.574484		1.06814				0
447	CaMK4 (Ab-196/200)	2909	2278.25		0.277592	0.348083		1.14499	1.11046		0.96984	1
448	Caspase 9 (Ab-153)	7699	5655.5		0.310433	0.709795		3.03036	2.7566		0.90966	1
449	Caspase 9 (Ab-144)				0.37842	0.313658						0
450	Caspase 9 (Ab-196)	40051.8	25064.5		0.315483	0.161567		15.7645	12.2169		0.774962	1
451	Caspase 3 (Ab-150)				0.354331	0.376201						0
452	Catalase (Ab-385)	11292.2	3747.5		0.651517	0.33643		4.44467	1.8266		0.410964	1
453	Catenin beta (Ab-654)	3751	4178.75		0.434708	0.626518		1.47641	2.0368		1.37956	1
454	Fos (Ab-374)	8425.25	6716.5		0.0983206	0.306888		3.31621	3.27375		0.987195	1
455	Gab2 (Ab-623)				0.457696	0.211898						0
456	MAPKAPK2 (Ab-272)	3145.25	2432		0.161306	0.120371		1.23798	1.1854		0.957527	1
457	MEF2C (Ab-396)				0.301725	0.143802						0
458	MKP-1/2 (Ab-296/318)	4046.75	3635		0.238076	0.00116716		1.59282	1.77177		1.11235	1
459	NFAT3 (Ab-168/170)	3980.75	3011.5		0.0411217	0.0199582		1.56684	1.46786		0.936829	1
460	SREBP-1 (Ab-439)				0.287363	0.41541						0
461	Tuberin/TSC2 (Ab-981)	2912	2344.25		0.186004	0.349745		1.14617	1.14263		0.996908	1
462	MKK4/SEK1 (Ab-80)	12380.5	8827		0.0216464	0.18681		4.87301	4.30244		0.882912	1
463	Ephrin B2 (Ab-330)	10546.8	5971.5		0.256279	0.178212		4.15124	2.91062		0.701144	1
464	p130Cas (Ab-410)		2951.5		0.670371	0.0515087			1.43862			0
465	PLCG1 (Ab-771)	3920.25	3475.75		0.0242602	0.33354		1.54303	1.69414		1.09794	1
466	PLCG1 (Ab-783)	2960.5	2057.25		0.525702	0.421566		1.16526	1.00274		0.860527	1
467	LYN (Ab-507)	74920.5	60706.8		0.183882	0.0697302		29.489	29.5896		1.00341	1
468	PLCG2 (Ab-753)	4998.5	3625		0.348425	0.193503		1.96743	1.76689		0.898071	1
469	ATF1 (Ab-63)	5095	2903.5		0.143503	0.183383		2.00541	1.41522		0.7057	1
470	CD19 (Ab-531)		2187.5		0.555294	0.755432			1.06623			0
471	ATPase (Ab-16)				0.414227	0.32155						0
472	FGFR1 (Ab-766)	5571	3996.5		0.209429	0.252481		2.19277	1.94797		0.888361	1
473	AKT1 (Phospho-Thr308)				0.0472126	0.018905						0
474	PTEN (Phospho-Ser380/Thr382/Thr383)				0.402135	0.368587						0
475	P95/NBS1 (Phospho-Ser343)				0.519027	0.405892						0
476	P73 (Phospho-Tyr99)				0.463621	0.271872						0
477	FAK (Phospho-Tyr861)	2633.5			0.24246	0.130959		1.03656				0
478	Integrin beta-3 (Phospho-Tyr773)		3883.5		0.349387	0.0027312			1.89289			0
479	Chk2 (Phospho-Thr68)				0.0533506	0.0624032						0
480	PTEN (Phospho-Ser370)		2363.5		0.618691	0.0332087			1.15201			0
481	Ezrin (Phospho-Tyr353)	3073.5	2055		0.10514	0.174798		1.20974	1.00165		0.827983	1
482	BCL-2 (Phospho-Thr56)	3262	2373.75		0.289172	0.161007		1.28394	1.15701		0.901143	1
483	BCL-2 (Phospho-Ser70)	2689.25			0.733729	0.00918447		1.0585				0
484	BCL-XL (Phospho-Ser62)	6257	5778.25		0.0415879	0.103834		2.46278	2.81643		1.1436	1
485	BAD (Phospho-Ser112)				0.00645923	0.047441						0
486	BAD (Phospho-Ser136)	3870.75	3432.75		0.276485	0.23699		1.52354	1.67319		1.09822	1
487	BAD (Phospho-Ser155)				0.514789	0.526166						0
488	Estrogen Receptor-alpha (Phospho-Ser104)	4565			0.0864328	0.362887		1.7968				0
489	Estrogen Receptor-alpha (Phospho-Ser106)	3586.5			0.609021	0.312463		1.41166				0
490	Estrogen Receptor-alpha (Phospho-Ser118)	4922.25	3386.25		0.0594014	0.405836		1.93742	1.65052		0.851918	1
491	Estrogen Receptor-alpha (Phospho-Ser167)	2838.75			0.205625	0.362443		1.11734				0
492	Synuclein alpha (Phospho-Tyr125)		2736.25		0.123964	0.400683			1.3337			0
493	Tau (Phospho-Thr212)	2801.25			0.350998	0.279316		1.10258				0
494	Connexin 43 (Phospho-Ser367)				0.252098	0.243902						0
495	DAB1 (Phospho-Tyr232)				0.593201	0.494563						0
496	NFkB-p65 (Phospho-Ser311)		4245		0.365056	0.0889505			2.06909			0
497	GluR1 (Phospho-Ser849)	2952.5	2378.75		0.110886	0.00520205		1.16212	1.15945		0.997703	1
498	GluR1 (Phospho-Ser863)				0.571129	0.533079						0
499	HSF1 (Phospho-Ser303)				0.498844	0.316142						0
500	EGFR (Phospho-Tyr1110)				0.434906	0.190721						0
501	MARCKS (Phospho-Ser163)		2866		0.345335	0.140632			1.39694			0
502	Merlin (Phospho-Ser518)				0.406933	0.178048						0
503	Synapsin (Phospho-Ser9)	4773.25	4195		0.229246	0.122206		1.87877	2.04472		1.08833	1
504	Histone H2A.X (Phospho-Ser139)		2974		0.0891422	0.0877345			1.44958			0
505	P70S6K (Phospho-Ser411)				0.570043	0.390916						0
506	Tau (Phospho-Ser422)	2704			0.475937	0.290468		1.06431				0
507	Cortactin (Phospho-Tyr421)	2953.75	2809.25		0.576338	0.169021		1.16261	1.36928		1.17777	1
508	Cortactin (Phospho-Tyr466)				0.524309	0.411303						0
509	CREB (Phospho-Ser129)	2930.5	2177.25		0.426846	0.414245		1.15346	1.06123		0.920045	1
510	DAB1 (Phospho-Tyr220)				0.437905	0.415135						0
511	P73 (Ab-99)	2996.5	2733		0.135215	0.000517458		1.17943	1.33211		1.12945	1
512	FAK (Ab-861)				0.354441	0.10257						0
513	VEGFR2 (Ab-1175)	3026.25	3450.25		0.394531	0.0566669		1.19114	1.68172		1.41185	1
514	VEGFR2 (Ab-1214)	67852.2	51851.2		0.0887319	0.0779026		26.7069	25.2733		0.946319	1
515	VEGFR2 (Ab-951)	90210.5	61156.2		0.119544	0.133608		35.5072	29.8087		0.839511	1
516	IGF1R (Ab-1161)				0.287103	0.23038						0
517	IGF1R (Ab-1165/1166)				0.439038	0.309933						0
518	Integrin beta-3 (Ab-773)	2872	2682.25		0.362417	0.0225399		1.13043	1.30738		1.15653	1
519	p53 (Ab-6)				0.457902	0.0494951						0
520	p53 (Ab-9)	2978.5			0.225296	0.144206		1.17235				0
521	p53 (Ab-15)				0.318581	0.153069						0
522	p53 (Ab-18)	5579.25	2421		0.41602	0.174659		2.19601	1.18004		0.537355	1
523	Chk2 (Ab-68)	48650.2	29192.8		0.0866183	0.14205		19.1489	14.2291		0.743075	1
524	p53 (Ab-33)	2820.75			0.321999	0.0837294		1.11026				0
525	p53 (Ab-37)	3371.5	2644.5		0.426382	0.191717		1.32704	1.28898		0.971321	1
526	p53 (Ab-46)				0.417704	0.186671						0
527	p53 (Ab-315)	12796.8	8623		0.398374	0.153837		5.03685	4.20301		0.834452	1
528	Tau (Ab-356)	38611.8	19069.2		0.24689	0.276606		15.1977	9.29471		0.611585	1
529	Tau (Ab-396)	7842.25	7714.75		0.135024	0.183267		3.08674	3.76031		1.21821	1
530	Dok-1 (Ab-398)				0.0076813	0.0889532						0
531	Dok-2 (Ab-299)	2905.5	2055.5		0.447068	0.094602		1.14362	1.00189		0.876071	1
532	eIF2A (Ab-51)	4516.5	4219.5		0.257542	0.267626		1.77771	2.05666		1.15692	1
533	PKR (Ab-446)				0.385235	0.190748						0
534	GAP43 (Ab-41)				0.440085	0.223363						0
535	Integrin beta-3 (Ab-785)				0.330362	0.188679						0
536	Ret (Ab-905)				0.289408	0.134926						0
537	P70S6K (Ab-424)		2263		0.375658	0.0381206			1.10303			0
538	Synuclein alpha (Ab-133)				0.510857	0.417589						0
539	CaMK2A (Ab-286)	3893.25	5865.25		0.0567574	0.0933727		1.5324	2.85883		1.86559	1
540	BIM (Ab-69/65)	2699.5	2250		0.12023	0.0345697		1.06253	1.09669		1.03215	1
541	CPI17 alpha (Ab-38)				0.203452	0.0459687						0
542	PKR (Ab-451)				0.391448	0.285334						0
543	Gab1 (Ab-627)	2874.25			0.305427	0.159669		1.13132				0
544	GluR2 (Ab-880)	42948.2	31525		0.236845	0.0942959		16.9046	15.3659		0.908976	1
545	MARCKS (Ab-158)	4180.75	3103		0.0376323	0.00774787		1.64556	1.51246		0.919116	1
546	MEK1 (Ab-291)	6946	3022.5		0.278526	0.169612		2.73397	1.47322		0.538858	1
547	NMDAR1 (Ab-897)				0.138305	0.203208						0
548	PKC delta (Ab-645)	4257	4325.25		0.123582	0.066783		1.67557	2.10821		1.2582	1
549	Tyrosine Hydroxylase (Phospho-Ser8)				0.346187	0.176002						0
550	VEGFR1 (Phospho-Tyr1333)		2223.5		0.332438	0.640801			1.08378			0
551	VEGFR2 (Phospho-Tyr1059)	2913.5	2600.75		0.422055	0.0507067		1.14677	1.26765		1.10542	1
552	WASP (Phospho-Tyr290)	2994	2102.5		0.590437	0.270063		1.17845	1.0248		0.869615	1
553	Zap-70 (Phospho-Tyr292)				0.68052	0.156356						0
554	Zap-70 (Phospho-Tyr315)				0.279841	0.161483						0
555	AKT1 (Phospho-Tyr474)				0.279882	0.0927917						0
556	AKT1 (Phospho-Ser246)		2601		0.499026	0.0532845			1.26778			0
557	AKT1 (Phospho-Thr72)				0.575668	0.27151						0
558	c-Abl (Phospho-Tyr245)	3990.75	2895.5		0.215902	0.100858		1.57077	1.41132		0.898487	1
559	CDC25C (Phospho-Thr48)	2924	2256.5		0.310508	0.0372904		1.1509	1.09986		0.955654	1
560	Chk1 (Phospho-Ser296)	4395.75	2771.75		0.115579	0.168501		1.73018	1.351		0.780843	1
561	Raf1 (Phospho-Ser296)	3372	3077.75		0.535573	0.438474		1.32723	1.50015		1.13029	1
562	Cyclin B1 (Phospho-Ser147)		3474.25		0.30978	0.0330733			1.69341			0
563	Cyclin E1 (Phospho-Thr77)	7947	3094.75		0.425314	0.0867104		3.12797	1.50844		0.482242	1
564	eIF4B (Phospho-Ser422)				0.518976	0.194285						0
565	eIF4G (Phospho-Ser1108)	4930	2662.25		0.538147	0.567731		1.94047	1.29763		0.66872	1
566	IRS-1 (Phospho-Ser794)		2838.75		0.375868	0.124172			1.38366			0
567	LAT (Phospho-Tyr171)	2654.5			0.330045	0.399683		1.04482				0
568	P70S6K-beta (Phospho-Ser423)		2282		0.0649491	0.0718882			1.11229			0
569	PAK1 (Phospho-Ser204)	3811.25	3561		0.179687	0.114376		1.50012	1.7357		1.15704	1
570	PAK2 (Phospho-Ser192)		2119.75		0.698788	0.84179			1.03321			0
571	PAK3 (Phospho-Ser154)				0.477896	0.097532						0
572	PKC beta/PKCB (Phospho-Ser661)				0.477953	0.333004						0
573	PKC delta (Phospho-Tyr64)				0.388121	0.218122						0
574	RSK1/2/3/4 (Phospho-Ser221/227/218/232)				0.324382	0.315816						0
575	Src (Phospho-Ser75)				0.548003	0.480473						0
576	SLP-76 (Phospho-Tyr128)		2556.25		0.434085	0.575229			1.24596			0
577	LCK (Phospho-Ser59)				0.398128	0.274502						0
578	Fos (Phospho-Thr232)				0.52443	0.373327						0
579	Src (Phospho-Tyr216)	3875.5	2981		0.252701	0.0773287		1.52541	1.45299		0.952526	1
580	Gab2 (Phospho-Ser159)	2866			0.293106	0.27868		1.12807				0
581	Pyk2 (Phospho-Tyr579)	2934.5	2075		0.370361	0.0456638		1.15503	1.01139		0.875642	1
582	GRK2 (Phospho-Ser685)				0.555662	0.26429						0
583	BRCA1 (Phospho-Ser1457)				0.245287	0.0538818						0
584	Cyclin C (Phospho-Ser275)				0.399266	0.125985						0
585	Gab2 (Phospho-Tyr643)	19461.5	13077.5		0.37965	0.012274		7.66012	6.37422		0.83213	1
586	MAPKAPK2 (Phospho-Ser272)	3828.5	2707.25		0.321555	0.250873		1.50691	1.31956		0.875674	1
587	HER2 (Phospho-Thr686)		2115.25		0.0629914	0.0362705			1.03101			0
588	NFkB-p105/p50 (Ab-927)	8633.75	12266		0.267118	0.311759		3.39828	5.97868		1.75933	1
589	Shc (Ab-427)				0.327798	0.0974655						0
590	Smad1 (Ab-465)				0.497406	0.34104						0
591	Smad2 (Ab-467)				0.42069	0.244631						0
592	Smad3 (Ab-425)				0.367596	0.139039						0
593	FAS (Phospho-Tyr291)				0.229093	0.209592						0
594	ACC1 (Ab-80)	2724.75	4682.75		0.117429	0.179919		1.07247	2.28246		2.12822	1
595	Caspase 6 (Ab-Ser257)	2848	2143.25		0.295952	0.0143516		1.12098	1.04466		0.931913	1
596	Caspase 9 (Ab-125)				0.26962	0.31427						0
597	c-PLA2 (Ab-505)				0.358397	0.140932						0
598	EEF2 (Ab-56)	4611	4086.75		0.369119	0.0307118		1.81491	1.99196		1.09755	1
599	HSL (Ab-554)				0.350026	0.48847						0
600	Pyk2 (Ab-881)	2877.25			0.712083	0.389807		1.1325				0
601	Pyk2 (Ab-580)		3522		0.506943	0.604313			1.71669			0
602	SRF (Ab-99)	8450.25	4054.25		0.534415	0.126884		3.32605	1.97612		0.594133	1
603	STAT2 (Ab-690)				0.450723	0.401744						0
604	SYK (Ab-348)	5497.5	4569		0.239368	0.0940952		2.16384	2.22702		1.0292	1
605	SYK (Ab-525)	9109	15630.8		0.707029	0.11633		3.58534	7.61872		2.12496	1
606	CD227/mucin 1 (Ab-1243)				0.193126	0.19575						0
607	CD4 (Ab-433)	10247.5	11189.2		0.30934	0.708576		4.03346	5.45385		1.35215	1
608	CDC25A (Ab-124)				0.25739	0.190994						0
609	CDC25B (Ab-353)				0.314933	0.197704						0
610	CDK7 (Ab-170)				0.366442	0.254244						0
611	Chk1 (Ab-286)	5654.25	3036		0.0236984	0.0663786		2.22554	1.4798		0.66492	1
612	Met (Ab-1003)				0.362712	0.261455						0
613	Cyclin D1 (Ab-90)	2973	3010		0.257822	0.0122158		1.17018	1.46713		1.25376	1
614	Cyclin E2 (Ab-392)				0.301978	0.159294						0
615	Keratin 18 (Ab-52)				0.348012	0.181845						0
616	Keratin 8 (Ab-432)	2834.25			0.380342	0.150234		1.11557				0
617	Catenin delta-1 (Ab-228)	3430	2278		0.33603	0.163274		1.35006	1.11034		0.822436	1
618	Raf1 (Ab-43)	2853.75	3270.25		0.114847	0.0976252		1.12325	1.59398		1.41908	1
619	DNA-PK (Ab-2647)				0.563076	0.315694						0
620	DNA-PK (Ab-2638)	5034	2708.5		0.227836	0.144371		1.9814	1.32017		0.666282	1
621	DNA-PK (Ab-2056)				0.464922	0.346094						0
622	EGFR (Ab-1069)				0.419945	0.724532						0
623	ERK3 (Ab-189)	3382.75	2470		0.201612	0.298302		1.33146	1.20392		0.904211	1
624	FAK (Ab-910)	40669	15368.8		0.45032	0.311645		16.0075	7.49101		0.46797	1
625	AurA (Phospho-Ser342)	3597	2331.5		0.17024	0.127683		1.41579	1.13642		0.802671	1
626	Lamin A/C (Ab-392)	55984.2	29386.5		0.0147713	0.0159292		22.0356	14.3235		0.650017	1
627	MITF (Ab-73)	7780	5948.25		0.111428	0.0167021		3.06224	2.89929		0.946787	1
628	PLCG2 (Ab-1217)				0.220452	0.124529						0
629	PLK1 (Ab-210)	2999	2126.25		0.337638	0.00681749		1.18042	1.03637		0.877972	1
630	PPAR-BP (Ab-1457)	3204.75	2800.75		0.39109	0.126361		1.2614	1.36514		1.08224	1
631	PPAR-gamma (Ab-112)	61386.5	26383.5		0.388384	0.128243		24.162	12.8598		0.532233	1
632	WAVE1 (Ab-125)				0.281122	0.12479						0
633	XIAP (Ab-87)	4885	5742		0.213941	0.115758		1.92276	2.79876		1.4556	1
634	ATP-Citrate Lyase (Ab-454)				0.257144	0.0366553						0
635	Mst1/Mst2 (Ab-183)				0.430613	0.248904						0
636	Myosin regulatory light chain 2 (Ab-18)				0.422054	0.146913						0
637	p130Cas (Ab-165)				0.32582	0.247743						0
638	PP1 alpha (Ab-320)	3959.5	2627.25		0.226981	0.070381		1.55847	1.28057		0.821682	1
639	TLK1 (Ab-764)	6266	3477		0.253683	0.0459609		2.46632	1.69475		0.687158	1
640	CK2-b (Ab-209)	4127.25			0.666717	0.249684		1.6245				0
641	EPHA2/3/4 (Ab-588/596)	2851.25			0.453714	0.348821		1.12226				0
642	EPHB1/2 (Ab-594/604)				0.269327	0.18576						0
643	Ephrin B1 (Ab-317)				0.316148	0.126468						0
644	Progesterone Receptor (Phospho-Ser190)				0.163843	0.218334						0
645	HER2 (Phospho-Tyr877)		2284.25		0.35115	0.00170257			1.11339			0
646	HER2 (Phospho-Tyr1221/Tyr1222)				0.784691	0.206435						0
647	HER2 (Phospho-Tyr1248)				0.270551	0.0960517						0
648	EGFR (Phospho-Ser1070)				0.443051	0.253218						0
649	EGFR (Phospho-Tyr1092)				0.10727	0.205085						0
650	G3BP-1 (Phospho-Ser232)	2721.5	2188.5		0.188891	0.614538		1.07119	1.06672		0.99582	1
651	ICAM-1 (Phospho-Tyr512)	3650.5	3291.75		0.0265371	0.420279		1.43685	1.60446		1.11665	1
652	VEGFR2 (Phospho-Tyr1175)	4144.25	4158		0.761408	0.0513579		1.63119	2.02669		1.24246	1
653	VEGFR2 (Phospho-Tyr1214)	2853.5	2175		0.246317	0.192463		1.12315	1.06014		0.943896	1
654	VEGFR2 (Phospho-Tyr951)				0.416053	0.014121						0
655	IGF1R (Phospho-Tyr1161)	3441.75	2839		0.0874189	0.136988		1.35469	1.38378		1.02148	1
656	IGF1R (Phospho-Tyr1165/1166)	4266.75	3825.5		0.0209642	0.117004		1.67941	1.86462		1.11028	1
657	Paxillin (Phospho-Tyr118)	3041	2601.5		0.124633	0.148135		1.19695	1.26802		1.05938	1
658	Caveolin-1 (Phospho-Tyr14)				0.367924	0.183496						0
659	Src (Phospho-Tyr418)	29897.5	10428		0.0911747	0.0992716		11.7678	5.0828		0.431925	1
660	p53 (Phospho-Ser6)		3156.75		0.542917	0.169455			1.53866			0
661	p53 (Phospho-Ser9)	3298	2661.75		0.770142	0.454137		1.29811	1.29739		0.999446	1
662	p53 (Phospho-Ser15)	4942.25	5921.75		0.0620225	0.0443602		1.94529	2.88637		1.48377	1
663	DARPP-32 (Phospho-Thr34)	2968.5	3173.25		0.0111956	0.173253		1.16841	1.5467		1.32376	1
664	Dok-1 (Phospho-Tyr362)		2299		0.33866	0.282351			1.12058			0
665	Dok-1 (Phospho-Tyr398)				0.161926	0.19648						0
666	Dok-2 (Phospho-Tyr299)	3672.5	2752		0.0556443	0.0565274		1.44551	1.34138		0.92796	1
667	eIF2A (Phospho-Ser51)	2623.25			0.415247	0.236855		1.03252				0
668	PKR (Phospho-Thr446)				0.165549	0.233022						0
669	GAP43 (Phospho-Ser41)	3277	2654.25		0.198516	0.0667346		1.28984	1.29373		1.00302	1
670	Integrin beta-3 (Phospho-Tyr785)				0.275954	0.00877403						0
671	Ret (Phospho-Tyr905)		2171.75		0.577127	0.0994687			1.05855			0
672	P70S6K (Phospho-Ser424)				0.527702	0.532918						0
673	Synuclein alpha (Phospho-Tyr133)	2615.25	2295		0.0206839	0.261275		1.02937	1.11863		1.08671	1
674	Synuclein alpha (Phospho-Tyr136)				0.325336	0.301967						0
675	CaMK2A (Phospho-Thr286)		2180		0.470643	0.384043			1.06257			0
676	BIM (Phospho-Ser69/65)	3044.75	2581.5		0.0681619	0.4095		1.19843	1.25827		1.04994	1
677	CPI17 alpha (Phospho-Thr38)	2928.5	2094.5		0.361944	0.258941		1.15267	1.0209		0.885682	1
678	PKR (Phospho-Thr451)	3775			0.583667	0.334171		1.48585				0
679	Gab1 (Phospho-Tyr627)				0.374497	0.0231985						0
680	GluR2 (Phospho-Ser880)				0.476908	0.283725						0
681	MARCKS (Phospho-Ser158)	3414.25			0.0164648	0.408362		1.34386				0
682	Ezrin (Ab-353)				0.162697	0.182619						0
683	Tau (Ab-235)	130630	88155.2		0.0487664	0.0846913		51.4163	42.9685		0.835698	1
684	Tau (Ab-181)	2780.5	2741.25		0.157926	0.231769		1.09442	1.33614		1.22087	1
685	Tau (Ab-205)	4141	4528.75		0.316243	0.183227		1.62991	2.2074		1.3543	1
686	Tau (Ab-214)	4456	4295		0.0453843	0.134342		1.7539	2.09346		1.1936	1
687	Tau (Ab-231)	3608.5	3853.25		0.224957	0.271685		1.42032	1.87815		1.32234	1
688	Tau (Ab-262)				0.1568	0.120981						0
689	Tau (Ab-404)	6829.5	6982		0.0838651	0.0247113		2.68812	3.40316		1.266	1
690	G3BP-1 (Ab-232)	5307.5	4959.25		0.173596	0.266702		2.08905	2.41723		1.15709	1
691	Catenin beta (Ab-41/45)				0.224601	0.0608782						0
692	Androgen Receptor (Ab-213)	2968	2328.5		0.0390719	0.0835106		1.16822	1.13495		0.971527	1
693	Androgen Receptor (Ab-650)	3482.75	2794		0.103038	0.154885		1.37082	1.36185		0.993452	1
694	ICAM-1 (Ab-512)				0.200514	0.38961						0
695	Paxillin (Ab-118)				0.299465	0.388788						0
696	Rb (Ab-795)	3451.25			0.432408	0.219234		1.35843				0
697	Rb (Ab-807)	6330.25	3472.5		0.339074	0.0323772		2.49161	1.69256		0.679304	1
698	Rb (Ab-780)	10178	5747		0.123108	0.0821902		4.0061	2.80119		0.699232	1
699	CDK2 (Ab-160)	2647.5			0.466597	0.272217		1.04207				0
700	Caveolin-1 (Ab-14)				0.393544	0.257525						0
701	PKC theta (Ab-676)				0.07814	0.208521						0
702	14-3-3 zeta (Ab-58)				0.0872035	0.0489036						0
703	ADD1 (Ab-726)	3290	3007.25		0.20375	0.212444		1.29496	1.46579		1.13192	1
704	AMPK1 (Ab-172)				0.111035	0.0815823						0
705	Amyloid beta A4 (Ab-743/668)	3142.5	6453.5		0.284643	0.00471149		1.2369	3.14556		2.5431	1
706	CREB (Ab-142)				0.326722	0.00127357						0
707	DARPP-32 (Ab-75)	3830.5	3002		0.00572257	0.0221413		1.5077	1.46323		0.970505	1
708	EGFR (Ab-678)				0.268405	0.19789						0
709	EGFR (Ab-693)	12547	3530.25		0.107078	0.0359537		4.93855	1.72071		0.348424	1
710	GABA-RB (Ab-434)				0.370534	0.125013						0
711	HSP90B (Ab-254)	2648.75			0.22518	0.0801191		1.04256				0
712	IkB-epsilon (Ab-22)	23701	14665.8		0.0810304	0.0488657		9.32881	7.14836		0.766267	1
713	Keratin 18 (Ab-33)				0.490295	0.423626						0
714	Keratin 8 (Ab-73)	3424.5	2817.5		0.425978	0.300913		1.3479	1.3733		1.01885	1
715	MEF2A (Ab-408)	16384.8	8907.5		0.0260017	0.195045		6.4491	4.34168		0.673222	1
716	Myc (Ab-62)				0.395069	0.183808						0
717	Opioid Receptor (Ab-375)	2974.5			0.416728	0.630992		1.17077				0
718	PKC zeta (Ab-410)	3027.75	2503.5		0.280834	0.12004		1.19173	1.22025		1.02393	1
719	Shc (Ab-349)	18507	15139.5		0.172278	0.151001		7.28443	7.37927		1.01302	1
720	LKB1 (Phospho-Ser428)	5160.5	4650.75		0.413124	0.350227		2.03119	2.26686		1.11602	1
721	LKB1 (Phospho-Thr189)	3837.5	5120.75		0.793986	0.13498		1.51046	2.49595		1.65245	1
722	MAPKAPK2 (Phospho-Thr222)				0.250768	0.218647						0
723	MEK1 (Phospho-Ser298)	16037.2	15304.5		0.416026	0.396603		6.31232	7.4597		1.18177	1
724	MEK1 (Phospho-Thr286)	4206	2543.25		0.458459	0.0635305		1.6555	1.23963		0.748794	1
725	MSK1 (Phospho-Ser360)	7178.5	4951.75		0.0836294	0.152438		2.82549	2.41357		0.854216	1
726	MSK1 (Phospho-Thr581)				0.395252	0.199559						0
727	mTOR (Phospho-Ser2481)				0.315041	0.0677377						0
728	p53 (Phospho-Thr81)	4881	4177		0.15501	0.287786		1.92118	2.03595		1.05974	1
729	p63 (Phospho-Ser455)				0.287989	0.127222						0
730	PAK2 (Phospho-Ser20)				0.321011	0.234801						0
731	PEA-15 (Phospho-Ser104)				0.436159	0.236802						0
732	PKC alpha/beta II (Phospho-Thr638)				0.540591	0.465849						0
733	PKC delta (Phospho-Thr505)				0.383987	0.260182						0
734	PKC delta (Phospho-Tyr313)				0.352592	0.134993						0
735	PKC theta (Phospho-Thr538)				0.538243	0.400265						0
736	PKD1/PKC mu (Phospho-Ser910)				0.414668	0.254797						0
737	PLC beta3 (Phospho-Ser537)				0.288556	0.289958						0
738	Ras-GRF1 (Phospho-Ser916)				0.488547	0.322081						0
739	MDM4 (Phospho-Ser367)	4713.75	2641.5		0.122033	0.615958		1.85535	1.28752		0.693948	1
740	MEF2C (Phospho-Ser396)				0.319538	0.284636						0
741	MKP-1/2 (Phospho-Ser296/318)	4312.5	2704.5		0.000163967	0.162364		1.69742	1.31822		0.776606	1
742	SREBP-1 (Phospho-Ser439)				0.313426	0.191575						0
743	PLCG1 (Phospho-Tyr771)	3134.75			0.881642	0.371113		1.23385				0
744	LYN (Phospho-Tyr507)		2792.25		0.204105	0.720845			1.36099			0
745	p130Cas (Phospho-Tyr410)				0.366707	0.356422						0
746	PLCG1 (Phospho-Tyr783)		2619.75		0.0251528	0.212827			1.27691			0
747	PLCG2 (Phospho-Tyr753)				0.615428	0.546585						0
748	ATF1 (Phospho-Ser63)				0.286535	0.016058						0
749	CD19 (Phospho-Tyr531)				0.56713	0.439392						0
750	Fyn (Phospho-Tyr530)				0.592849	0.369887						0
751	ATPase (Phospho-Ser16)				0.64348	0.461133						0
752	CBL (Phospho-Tyr774)				0.601167	0.40559						0
753	CBL (Phospho-Tyr700)	5599	4169.5		0.110631	0.0211988		2.20379	2.03229		0.922181	1
754	FGFR1 (Phospho-Tyr766)				0.573096	0.177385						0
755	FGFR1 (Phospho-Tyr654)	8644.25	8912.5		0.33297	0.46318		3.40241	4.34412		1.27678	1
756	Lamin A/C (Phospho-Ser392)				0.500184	0.413193						0
757	MITF (Phospho-Ser73)	3260	3394		0.162678	0.0345845		1.28315	1.6543		1.28925	1
758	4E-BP1 (Ab-65)	67695.5	45970.5		0.237769	0.0226573		26.6452	22.4069		0.840934	1
759	4E-BP1 (Ab-70)				0.147347	0.181381						0
760	Abl1 (Ab-204)	94420.5	67670.8		0.10978	0.0280509		37.1643	32.984		0.887518	1
761	ACC1 (Ab-79)				0.380382	0.496301						0
762	AKT1 (Ab-450)		2115		0.0412364	0.00267464			1.03089			0
763	AKT1 (Ab-124)	4177	2536.25		0.235984	0.132012		1.64408	1.23622		0.751917	1
764	AMPK beta1 (Ab-182)				0.315439	0.170043						0
765	Chk2 (Ab-387)	4350	4633.75		0.0764	0.281469		1.71218	2.25858		1.31912	1
766	Cyclin D1 (Ab-286)	32537.8	21867.5		0.177365	0.0547448		12.807	10.6586		0.832251	1
767	Cyclin D3 (Ab-283)	3077.25			0.399252	0.140009		1.21122				0
768	Interferon-alpha/beta receptor alpha chain (Phospho-Tyr466)	7557			1.10525	0.127605		2.97446				0
769	DYN1 (Ab-774)	23371.2	32612		0.507701	0.213962		9.19902	15.8957		1.72798	1
770	E2F1 (Ab-433)	8239.25	4999.75		0.593414	0.420255		3.243	2.43697		0.751455	1
771	FAK (Ab-576)				0.528826	0.189503						0
772	HDAC5 (Ab-259)				0.565378	0.35532						0
773	HSL (Ab-552/563)				0.648221	0.391388						0
774	IkB-beta (Ab-19)				0.397464	0.149992						0
775	IKK-alpha/beta (Ab-180/181)	2680	3846.5		0.382049	0.0505536		1.05486	1.87486		1.77735	1
776	IKK-alpha/beta (Ab-176/177)	40320.5	15235.5		0.0273755	0.312955		15.8703	7.42606		0.467922	1
777	FAS (Ab-291)	3442	3882.5		0.388066	0.00346041		1.35478	1.8924		1.39683	1
778	FosB (Ab-27)				0.273735	0.130934						0
779	GRK1 (Ab-21)				0.189569	0.18677						0
780	HDAC3 (Ab-424)	7029	4548.75		0.218902	0.0704969		2.76664	2.21714		0.801385	1
781	HDAC6 (Ab-22)	11804.5	8603.75		0.150173	0.155866		4.6463	4.19363		0.902574	1
782	HER2 (Ab-686)				0.32616	0.238365						0
783	HER3/ErbB3 (Ab-1222)				0.285981	0.123356						0
784	HER3/ErbB3 (Ab-1289)				0.281871	0.195987						0
785	HER4/ErbB4 (Ab-1284)	5021.75	3227.25		0.348009	0.175832		1.97658	1.57302		0.79583	1
786	Smad1 (Ab-187)				0.317818	0.146371						0
787	Smad2 (Ab-255)	6007.25	2560.5		0.339767	0.150507		2.36448	1.24804		0.527827	1
788	Smad2 (Ab-250)	3154.25			0.826873	0.157255		1.24153				0
789	Smad2 (Ab-245)				0.308971	0.203113						0
790	Smad2 (Ab-220)				0.487077	0.288269						0
791	Smad2/3 (Ab-8)	2925	2407.25		0.371805	0.1103		1.15129	1.17334		1.01915	1
792	Smad3 (Ab-179)	4145	2911.75		0.403281	0.112073		1.63149	1.41924		0.869906	1
793	Smad3 (Ab-204)				0.470065	0.329759						0
794	Smad3 (Ab-213)				0.306409	0.35401						0
795	Calsenilin/KCNIP3 (Ab-63)	43927.5	26157		0.0700708	0.0795316		17.29	12.7494		0.737385	1
796	Epo-R (Ab-368)	3228	3599.25		0.265713	0.013261		1.27055	1.75434		1.38077	1
797	Interferon-alpha/beta receptor alpha chain (Ab-466)	2959.75	2822.25		0.141553	0.022424		1.16497	1.37562		1.18082	1
798	IL-2RA/CD25 (Ab-268)				0.30226	0.12296						0
799	WEE1 (Phospho-Ser53)				0.27928	0.232499						0
800	MKK4/SEK1 (Ab-257)				0.236904	0.12388						0
801	ATP1A1/Na+K+ ATPase1 (Ab-23)	3120			0.18063	0.535382		1.22804				0
802	CK1-A (Ab-321)				0.259346	0.207868						0
803	HSP90B (Ab-226)		2134		0.349221	0.253154			1.04015			0
804	Merlin (Ab-10)	3526.25	2329.25		0.336784	0.0766532		1.38795	1.13532		0.817985	1
805	MAP3K7/TAK1 (Ab-187)				0.348917	0.0149988						0
806	MAP3K7/TAK1 (Ab-439)	5133.25	3549.5		0.372546	0.447632		2.02047	1.73009		0.856283	1
807	MAP3K8/COT (Ab-400)				0.522693	0.325807						0
808	MYT1 (Ab-83)	8635	2947.25		0.262862	0.069697		3.39877	1.43654		0.422666	1
809	WEE1 (Ab-53)				0.34493	0.0792627						0
810	EPB41 (Ab-418/660)		2265		0.434559	0.058067			1.104			0
811	Mnk1 (Ab-385)	3085.5	3269.75		0.254151	0.0786095		1.21446	1.59374		1.3123	1
812	RAD51 (Ab-309)	2782.5			0.564923	0.312859		1.0952				0
813	TIF-IA (Ab-649)				0.346838	0.235778						0
814	Lamin A (Ab-22)				0.318683	0.157135						0
815	p53 (Phospho-Thr18)				0.252566	0.128783						0
816	p53 (Phospho-Ser33)				0.319521	0.216716						0
817	p53 (Phospho-Ser37)	4798.75	3950		0.147721	0.0825256		1.88881	1.9253		1.01932	1
818	p53 (Phospho-Ser46)	3598.5	2780.75		0.378656	0.151936		1.41638	1.35539		0.956936	1
819	p53 (Phospho-Ser315)				0.364809	0.148612						0
820	Tau (Phospho-Ser356)				0.650482	0.184169						0
821	Tau (Phospho-Ser396)				0.225197	0.381248						0
822	Tau (Phospho-Ser235)	2772.75	2058.25		0.343895	0.0949909		1.09137	1.00323		0.919242	1
823	Tau (Phospho-Thr181)	2907.5	2572		0.0936324	0.0296919		1.1444	1.25364		1.09545	1
824	Tau (Phospho-Thr205)	3002.75	3188		0.443303	0.134191		1.18189	1.55389		1.31475	1
825	Tau (Phospho-Ser214)				0.372882	0.122495						0
826	Tau (Phospho-Thr231)	2760.75	2401		0.211178	0.0912966		1.08664	1.17029		1.07698	1
827	Tau (Phospho-Ser262)				0.461237	0.463754						0
828	Tau (Phospho-Ser404)	3765	3070		0.00995396	0.0433017		1.48192	1.49637		1.00975	1
829	FKHR (Phospho-Ser256)				0.552999	0.345011						0
830	Catenin beta (Phospho-Thr41/Ser45)				0.46434	0.264138						0
831	BRCA1 (Phospho-Ser1524)				0.326655	0.208631						0
832	CDC25C (Phospho-Ser216)		3788.5		0.0255313	0.357053			1.84659			0
833	Androgen Receptor (Phospho-Ser213)				0.385126	0.289535						0
834	MEK1 (Phospho-Thr291)	2785	4242.5		0.335907	0.608187		1.09619	2.06787		1.88642	1
835	NMDAR1 (Phospho-Ser897)		2684.25		0.112167	0.0349042			1.30835			0
836	PKC delta (Phospho-Ser645)				0.452491	0.376833						0
837	PKC theta (Phospho-Ser676)	3261.75			0.80374	0.445074		1.28384				0
838	14-3-3 zeta (Phospho-Ser58)				0.409909	0.292001						0
839	AMPK1 (Phospho-Thr172)				0.710249	0.285212						0
840	Amyloid beta A4 (Phospho-Thr743/668)		2966.75		0.382765	0.756623			1.44605			0
841	CREB (Phospho-Ser142)				0.539614	0.0665147						0
842	DARPP-32 (Phospho-Thr75)				0.171083	0.129238						0
843	EGFR (Phospho-Thr678)	2980.5			0.106048	0.209399		1.17314				0
844	Ephrin B2 (Phospho-Tyr330)				0.402231	0.236191						0
845	GABA-RB (Phospho-Ser434)	2962.5			0.29239	0.188479		1.16605				0
846	HSP90B (Phospho-Ser254)				0.371007	0.367473						0
847	IkB-beta (Phospho-Ser23)				0.432168	0.293365						0
848	IkB-epsilon (Phospho-Ser22)				0.435143	0.467629						0
849	Keratin 18 (Phospho-Ser33)				0.431488	0.319588						0
850	Keratin 8 (Phospho-Ser73)				0.50637	0.26092						0
851	MEF2A (Phospho-Ser408)				0.443251	0.314644						0
852	Myc (Phospho-Ser62)	4738	2619.75		0.0340271	0.60933		1.8649	1.27691		0.684711	1
853	Chk1 (Ab-280)				0.124201	0.0814312						0
854	Chk1 (Ab-317)	3507.25	2593.5		0.231956	0.175857		1.38047	1.26412		0.915719	1
855	Src (Ab-418)	41355.2	26961.5		0.04007	0.10703		16.2776	13.1415		0.807339	1
856	MKK3/MAP2K3 (Ab-189)	3544.25	3096.25		0.0146638	0.141707		1.39503	1.50917		1.08182	1
857	Chk2 (Ab-516)	4037.5	4085.25		0.0166378	0.269411		1.58918	1.99123		1.25299	1
858	TYK2 (Ab-1054)	3894.25	3667		0.182576	0.212884		1.53279	1.78736		1.16608	1
859	JAK1 (Ab-1022)	3960	3575.75		0.00714249	0.0926462		1.55867	1.74289		1.11819	1
860	JAK2 (Ab-221)		2534.5		0.269897	0.0170185			1.23536			0
861	JAK2 (Ab-1007)	3634.5	2327.5		0.188912	0.0112408		1.43055	1.13447		0.793026	1
862	IkB-alpha (Ab-32/36)	3125.25	2529.25		0.0745514	0.336744		1.23011	1.2328		1.00219	1
863	ASK1 (Ab-83)				0.371361	0.1875						0
864	LIMK1 (Ab-508)	5682.75	4526.5		0.232249	0.0767015		2.23675	2.2063		0.986385	1
865	MKK4/SEK1 (Ab-261)	11634.5	6714.5		0.154434	0.0607641		4.57938	3.27277		0.714675	1
866	ASK1 (Ab-966)	3893.25	2348.75		0.289054	0.18229		1.5324	1.14482		0.74708	1
867	Histone H3.1 (Ab-10)	4585.25	3950		0.124373	0.124594		1.80477	1.9253		1.06678	1
868	FKHR (Ab-256)	2814			0.412605	0.212927		1.1076				0
869	BRCA1 (Ab-1524)	5195.75	3193.75		0.276337	0.0815871		2.04507	1.55669		0.761194	1
870	HDAC4 (Ab-632)				0.381657	0.255956						0
871	HDAC5 (Ab-498)	2757.25	2249.25		0.172465	0.179036		1.08526	1.09633		1.01019	1
872	SHP-2 (Ab-542)	3133	2348.25		0.214412	0.227798		1.23316	1.14458		0.928168	1
873	SHP-2 (Ab-580)	3427	3035		0.0903743	0.0610418		1.34888	1.47932		1.0967	1
874	Synaptotagmin (Ab-309)	2976	2894.5		0.403925	0.315871		1.17137	1.41083		1.20443	1
875	Synaptotagmin (Ab-202)				0.205829	0.00201054						0
876	Trk B (Ab-515)				0.299428	0.143907						0
877	Tyrosine Hydroxylase (Ab-19)		2063.25		0.0277795	0.0011995			1.00567			0
878	Tyrosine Hydroxylase (Ab-31)				0.615607	0.302416						0
879	Tyrosine Hydroxylase (Ab-40)	3166.25	2165.75		0.00368488	0.149045		1.24625	1.05563		0.847043	1
880	LIMK1/2 (Ab-508/505)	3674.75			0.0905351	0.323774		1.4464				0
881	BTK (Ab-223)				0.283031	0.102074						0
882	MAP3K8/COT (Ab-290)				0.0640987	0.100473						0
883	CrkII (Ab-221)	18700.8	10934		0.126159	0.0473388		7.36069	5.32943		0.72404	1
884	eEF2K (Ab-366)	3483.75			0.256253	0.205559		1.37122				0
885	Filamin A (Ab-2152)	2852.75	4305		0.526101	0.510168		1.12285	2.09834		1.86875	1
886	MKK6/MAP2K6 (Phospho-Ser207)				0.506179	0.418881						0
887	HDAC2 (Phospho-Ser394)	4164.75	3630.5		0.0425308	0.303254		1.63926	1.76957		1.07949	1
888	FAK (Phospho-Tyr397)				0.22353	0.226978						0
889	EGFR (Phospho-Thr693)	3232	2322.5		0.293169	0.0502358		1.27213	1.13203		0.889871	1
890	GSK3 alpha/beta (Phospho-Tyr216/279)	3842.25	3356		0.0788588	0.399907		1.51232	1.63578		1.08163	1
891	14-3-3 theta/tau (Phospho-Ser232)	7798.5	5575		0.370033	0.125313		3.06952	2.71736		0.885271	1
892	14-3-3 zeta/delta (Phospho-Thr232)	2614.5	2871.25		0.10088	0.421494		1.02908	1.3995		1.35996	1
893	6-phosphofructo-2-kinase/fructose-2,6-biphosphatase 2 (PFKFB2) (Phospho-Ser483)				0.20482	0.210708						0
894	Actin Pan (a/b/g) (Phospho-Tyr55/53)	2796.75	2595		0.0107453	0.11608		1.10081	1.26485		1.14902	1
895	A-RAF (Phospho-Tyr301/302)		2105.25		0.240555	0.00285496			1.02614			0
896	ATRIP (Phospho-Ser68/72)				0.171558	0.255156						0
897	BCL-2 (Phospho-Thr69)	3155	2471.5		0.0345149	0.0678067		1.24182	1.20465		0.970072	1
898	BCL-XL (Phospho-Thr47)		2441.75		0.251617	0.0563253			1.19015			0
899	B-RAF (Phospho-Thr598)				0.279712	0.169182						0
900	B-RAF (Phospho-Ser601)				0.0945422	0.00486592						0
901	Chk2 (Phospho-Thr383)				0.488746	0.324729						0
902	Gab1 (Phospho-Tyr659)				0.33837	0.0686734						0
903	HDAC1 (Phospho-Ser421)	5875.25	4573		0.014984	0.0742207		2.31252	2.22896		0.963868	1
904	p38 MAPK (Phospho-Tyr322)	2928			0.227491	0.646204		1.15247				0
905	PKC alpha (Phospho-Tyr657)				0.323942	0.363982						0
906	PKC delta (Phospho-Tyr52)		2372		0.0138161	0.666564			1.15616			0
907	PKC epsilon (Phospho-Ser729)				0.382527	0.358014						0
908	PKC pan activation site (Phospho)	2765.75			0.228948	0.564401		1.08861				0
909	PKC zeta (Phospho-Thr560)	3372.25	3107.5		0.0189764	0.208662		1.32733	1.51465		1.14113	1
910	MYPT1 (Phospho-Thr696)	2698.25	3252.75		0.453497	0.0492382		1.06204	1.58545		1.49283	1
911	MYPT1 (Phospho-Thr853)	3196			0.280984	0.565289		1.25796				0
912	PLCG1 (Phospho-Tyr1253)				0.478166	0.493618						0
913	PLCG2 (Phospho-Tyr1217)	2914.5	2195.75		0.00800636	0.0681103		1.14716	1.07025		0.932957	1
914	PPAR-BP (Phospho-Thr1457)	3909.5	3251.5		0.0338225	0.188112		1.53879	1.58484		1.02992	1
915	PPAR-gamma (Phospho-Ser112)				0.323126	0.586057						0
916	TIE2 (Phospho-Tyr1108)	3516			0.736469	0.0929286		1.38391				0
917	WAVE1 (Phospho-Tyr125)				0.268122	0.058391						0
918	XIAP (Phospho-Ser87)		2499.25		0.216969	0.08021			1.21818			0
919	ATP-Citrate Lyase (Phospho-Ser454)		2568.5		0.45572	0.36312			1.25193			0
920	Mst1/Mst2 (Phospho-Thr183)				0.404635	0.0291952						0
921	Myosin regulatory light chain 2 (Phospho-Ser18)		2101		0.731947	0.0895242			1.02407			0
922	p130Cas (Phospho-Tyr165)	3909	2440.75		0.30209	0.0757589		1.5386	1.18967		0.773215	1
923	PP1 alpha (Phospho-Thr320)				0.306837	0.607699						0
924	CK2-b (Phospho-Ser209)				0.355312	0.273435						0
925	EPHA2/3/4 (Phospho-Tyr588/596)	3018	2254.25		0.523418	0.214712		1.1879	1.09876		0.924965	1
926	EPHB1/2 (Phospho-Tyr594/604)	2853.5	2481		0.218315	0.0370511		1.12315	1.20929		1.07669	1
927	Ephrin B1 (Phospho-Tyr317)				0.287303	0.20057						0
928	Epo-R (Phospho-Tyr368)				0.391708	0.281086						0
929	IKK-beta (Ab-188)	3623.5	2954.5		0.0286863	0.0543284		1.42622	1.44008		1.00971	1
930	IKK-gamma (Ab-31)	26525	24772.5		0.294572	0.257695		10.4403	12.0746		1.15653	1
931	AKT1S1 (Ab-246)	47999	30304.5		0.0821734	0.0796369		18.8926	14.771		0.781839	1
932	Arrestin-1 (Ab-412)				0.0651781	0.0639594						0
933	BID (Ab-78)	4660.25	2299.75		0.434938	0.220303		1.83429	1.12094		0.611102	1
934	CD3Z (Ab-142)				0.263864	0.186872						0
935	CDK1/CDC2 (Ab-14)				0.202946	0.222432						0
936	CREB (Ab-121)				0.25437	0.0557939						0
937	EGFR (Ab-1016)		2292		0.234909	0.344298			1.11716			0
938	FAK (Ab-407)				0.27364	0.455276						0
939	FOXO1/3/4-pan (Ab-24/32)				0.195648	0.163983						0
940	FKHR/FOXO1A (Ab-329)				0.252725	0.0439197						0
941	GRK2 (Ab-29)	7244.5	3732.25		0.231814	0.235402		2.85146	1.81917		0.637977	1
942	IKK-beta (Ab-199)	14491	6775.25		0.0770981	0.0568274		5.70371	3.30238		0.578988	1
943	IRS-1 (Ab-323)				0.285537	0.179765						0
944	JNK1/2/3 (Ab-183/185)				0.480182	0.194884						0
945	LAT (Ab-191)				0.336029	0.132122						0
946	LCK (Ab-505)		2356		0.00592991	0.055224			1.14836			0
947	LCK (Ab-192)				0.256364	0.15719						0
948	Caspase 1 (Ab-376)	2615			0.0308261	0.089058		1.02927				0
949	Caspase 2 (Ab-157)				0.0294914	0.156721						0
950	GRB10/Growth factor receptor-bound protein 10 (Ab-67)				0.236086	0.133416						0
951	GTPase activating protein (Ab-387)				0.209038	0.186689						0
952	HSP90 co-chaperone Cdc37 (Ab-13)	3616.5	2766.5		0.241861	0.518349		1.42347	1.34844		0.947294	1
953	IGF2R (Ab-2409)				0.280911	0.303197						0
954	IGFBP-3 (Ab-183)				0.224006	0.25086						0
955	MKP-1 (Ab-359)		2260.5		0.146666	0.239925			1.10181			0
956	PAK1/2 (Ab-199)		2123.25		0.219817	0.038465			1.03491			0
957	MAP3K7/TAK1 (Ab-184)				0.265265	0.130853						0
958	TGFBR1 (Ab-165)				0.34348	0.147899						0
959	TGFBR2 (Ab-250)	10488.8	3573.25		1.0437	0.219162		4.12841	1.74167		0.421874	1
960	eNOS (Ab-615)				0.259236	0.0879027						0
961	eNOS (Ab-1179)				0.243253	0.253311						0
962	IKK-gamma (Ab-85)				0.365683	0.0375556						0
963	mTOR (Ab-2446)				0.428562	0.244125						0
964	PI3-kinase p85-subunit alpha/gamma (Ab-467/199)	3308.25	2751.5		0.345298	0.139545		1.30214	1.34113		1.02994	1
965	Rho/Rac guanine nucleotide exchange factor 2 (Ab-885)				0.369717	0.190169						0
966	VAV2 (Ab-142)				0.419104	0.269449						0
967	AurA (Ab-288)				0.053115	0.0667947						0
968	AurB (Ab-232)				0.32138	0.261119						0
969	AurA (Ab-342)				0.201046	0.186014						0
970	AurB (Ab-12)				0.137274	0.0971214						0
971	AurB/C (Ab-202/175)				0.210254	0.220328						0
972	Integrin beta-1 (Ab-788)	3108.75	2274.25		0.158651	0.221219		1.22362	1.10851		0.905931	1
973	Integrin beta-1 (Ab-789)	7238.25	5860.75		0.163875	0.122039		2.849	2.85664		1.00268	1
974	PDGFR beta (Ab-1009)				0.243126	0.196509						0
975	Interferon-gamma receptor alpha chain precursor (Ab-457)				0.200857	0.0958032						0
976	PDGFR beta (Ab-740)	2727.25	2549.5		0.011797	0.0601852		1.07346	1.24267		1.15764	1
977	PDGFR beta (Ab-1021)		2267.5		0.257678	0.199268			1.10522			0
978	PDGFR alpha (Ab-849)				0.217608	0.24766						0
979	14-3-3 beta/zeta (Phospho-Ser184/186)				0.523497	0.090518						0
980	Survivin (Ab-117)				0.315984	0.138096						0
981	TOP2A/DNA topoisomerase II (Ab-1106)	4539	3019		0.406598	0.463753		1.78657	1.47152		0.823655	1
982	IL3RB (Ab-593)	3522.25	2920.5		0.0496867	0.448161		1.38637	1.42351		1.02679	1
983	FLT3 (Ab-599)				0.485095	0.312165						0
984	IR (Ab-1361)				0.309916	0.10152						0
985	KIT (Ab-936)				0.681977	0.24584						0
986	Androgen Receptor (Phospho-Ser650)				0.303461	0.105468						0
987	Chk1 (Phospho-Ser345)	5306.25	5722.75		0.0211216	0.104347		2.08856	2.78937		1.33555	1
988	FAK (Phospho-Tyr925)				0.00138901	0.538542						0
989	AKT2 (Phospho-Ser474)	4419.75	4829		0.053356	0.0251858		1.73963	2.35374		1.35301	1
990	c-Abl (Phospho-Tyr412)	3889	3060.25		0.0192732	0.0250702		1.53073	1.49162		0.974454	1
991	LIMK1 (Phospho-Thr508)				0.188616	0.0854189						0
992	IKK-alpha (Phospho-Thr23)				0.320851	0.207587						0
993	Rb (Phospho-Ser795)	3424.5	2883.5		0.250053	0.0448762		1.3479	1.40547		1.04271	1
994	Rb (Phospho-Ser807)	3654	7536.25		0.0534104	0.117706		1.43823	3.67331		2.55405	1
995	Rb (Phospho-Ser780)				0.300852	0.133641						0
996	CDK2 (Phospho-Thr160)	2910.5			0.613449	0.239494		1.14558				0
997	FKHR (Phospho-Ser319)				0.410016	0.258518						0
998	AFX/FOXO4 (Phospho-Ser197)				0.299456	0.103131						0
999	CDC25A (Phospho-Ser75)				0.266421	0.109813						0
1000	Cofilin (Phospho-Ser3)				0.163668	0.125522						0
1001	Chk1 (Phospho-Ser280)	3517.25	2183.25		0.171989	0.405333		1.3844	1.06416		0.768675	1
1002	Chk1 (Phospho-Ser317)	5158.75	9952.75		0.0866964	0.303261		2.0305	4.85115		2.38914	1
1003	VAV1 (Phospho-Tyr174)				0.293293	0.0896295						0
1004	IRS-1 (Phospho-Ser312)		3463		0.585225	0.119246			1.68793			0
1005	Opioid Receptor (Phospho-Ser375)	5770	5180.25		0.222058	0.0721405		2.27109	2.52495		1.11178	1
1006	PKC zeta (Phospho-Thr410)				0.00935791	0.17981						0
1007	Shc (Phospho-Tyr349)				0.158985	0.131401						0
1008	Shc (Phospho-Tyr427)				0.325464	0.20634						0
1009	SHP-1 (Phospho-Tyr536)				0.34069	0.231467						0
1010	SHP-2 (Phospho-Tyr542)				0.211243	0.261787						0
1011	SHP-2 (Phospho-Tyr580)	2718	2576		0.0509908	0.283831		1.06982	1.25559		1.17365	1
1012	Smad3 (Phospho-Ser425)	2690	2090.5		0.268911	0.172168		1.05879	1.01895		0.962366	1
1013	Synaptotagmin (Phospho-Ser309)				0.353356	0.26308						0
1014	Synaptotagmin (Phospho-Thr202)				0.176749	0.0237521						0
1015	Trk A (Phospho-Tyr791)				0.425502	0.228765						0
1016	Trk B (Phospho-Tyr515)				0.265916	0.117391						0
1017	Tyrosine Hydroxylase (Phospho-Ser19)				0.411648	0.118308						0
1018	Tyrosine Hydroxylase (Phospho-Ser31)				0.439698	0.216652						0
1019	Tyrosine Hydroxylase (Phospho-Ser40)				0.381096	0.102601						0
1020	BTK (Phospho-Tyr223)	8656.5	18875.2		0.0624074	0.0982444		3.40723	9.20015		2.70018	1
1021	MAP3K8/COT (Phospho-Thr290)				0.397488	0.249567						0
1022	CrkII (Phospho-Tyr221)	2967.5	2268.5		0.532326	0.227858		1.16802	1.10571		0.946653	1
1023	CrkL (Phospho-Tyr207)				0.37591	0.195409						0
1024	HDAC8 (Ab-39)	2807.75	3018.25		0.0749227	0.113039		1.10514	1.47115		1.33119	1
1025	HSP27 (Ab-15)		2284		0.170619	0.147675			1.11326			0
1026	CDC25C (Ab-216)	30479	19219.8		0.0245454	0.125364		11.9967	9.36806		0.78089	1
1027	Chk1 (Ab-345)	3549.25	3001		0.0357613	0.0810546		1.397	1.46274		1.04706	1
1028	ATM (Ab-1981)				0.295652	0.195965						0
1029	FAK (Ab-925)	2894	2279.75		0.00781873	0.0885531		1.13909	1.11119		0.975509	1
1030	p21Cip1 (Ab-145)				0.103354	0.247747						0
1031	p27Kip1 (Ab-10)				0.120383	0.0436548						0
1032	p27Kip1 (Ab-187)				0.167463	0.119925						0
1033	AKT2 (Ab-474)	3640.25	3971.5		0.118393	0.0448674		1.43282	1.93578		1.35103	1
1034	c-Abl (Ab-412)	2784.5	2631.25		0.290766	0.0525375		1.09599	1.28252		1.17019	1
1035	IKK-alpha (Ab-23)	4076.5	3446.5		0.127493	0.0814512		1.60453	1.67989		1.04697	1
1036	HDAC2 (Ab-394)	2889.25	2290		0.314365	0.00494048		1.13722	1.11619		0.981506	1
1037	FKHR (Ab-319)				0.296848	0.0385969						0
1038	AFX/FOXO4 (Ab-197)	5157	5160.5		0.278894	0.0735813		2.02982	2.51532		1.23919	1
1039	CDC25A (Ab-75)				0.336755	0.54749						0
1040	Cofilin (Ab-3)	5071	5545.5		0.277209	0.173669		1.99597	2.70298		1.35422	1
1041	VAV1 (Ab-174)	5360	6512.5		0.0353553	0.268076		2.10972	3.17431		1.50462	1
1042	IRS-1 (Ab-312)	5375	5509.25		0.00868261	0.156393		2.11562	2.68531		1.26928	1
1043	Trk B (Phospho-Tyr705)				0.30214	0.191515						0
1044	Cyclin E1 (Phospho-Thr395)				0.187303	0.0935356						0
1045	KSR (Phospho-Ser392)				0.104279	0.366703						0
1046	PLC beta3 (Phospho-Ser1105)				0.573529	0.228717						0
1047	Pyk2 (Phospho-Tyr580)				0.564615	0.194559						0
1048	STAT5B (Phospho-Ser731)		2079		0.167926	0.128565			1.01334			0
1049	SYK (Phospho-Tyr348)				0.445058	0.00671007						0
1050	P70S6K (Phospho-Thr421)		3282		0.238664	0.124099			1.59971			0
1051	CaMK2 alpha/beta/delta (Phospho-Thr305)				0.374966	0.158624						0
1052	MAPKAPK2 (Phospho-Thr334)				0.318447	0.0281975						0
1053	NFkB-p105/p50 (Phospho-Ser927)				0.323983	0.210144						0
1054	Smad1 (Phospho-Ser465)				0.408551	0.191615						0
1055	Smad2 (Phospho-Ser467)				0.446767	0.183739						0
1056	ACC1 (Phospho-Ser80)				0.404351	0.136677						0
1057	Caspase 6 (Phospho-Ser257)				0.49704	0.263568						0
1058	Caspase 8 (Phospho-Ser347)				0.450777	0.395301						0
1059	Caspase 9 (Phospho-Thr125)				0.347325	0.25885						0
1060	CDC25B (Phospho-Ser323)				0.13582	0.02337						0
1061	c-PLA2 (Phospho-Ser505)		2352		0.647105	0.290419			1.14641			0
1062	PKD1/PKC mu (Phospho-Ser205)		2088		0.173862	0.497142			1.01773			0
1063	PKD1/PKC mu (Phospho-Tyr463)	3343.25	2612.75		0.308477	0.0677946		1.31592	1.2735		0.967769	1
1064	PKD2 (Phospho-Ser876)				0.263452	0.0362489						0
1065	Rb (Phospho-Ser811)				0.14534	0.0709472						0
1066	Rb (Phospho-Thr821)	2721.5	2149.5		0.0927566	0.026646		1.07119	1.04771		0.978074	1
1067	AKT1 (Phospho-Tyr326)				0.306819	0.146913						0
1068	BAD (Phospho-Ser91/128)				0.524067	0.0412323						0
1069	BAD (Phospho-Ser134)				0.134677	0.0854096						0
1070	Calmodulin (Phospho-Thr79/Ser81)				0.471989	0.343245						0
1071	CaMK1-alpha (Phospho-Thr177)	2624.5	2753		0.582228	0.0667809		1.03301	1.34186		1.29898	1
1072	CaMK4 (Phospho-Thr196/200)				0.324843	0.322027						0
1073	Caspase 9 (Phospho-Tyr153)	2941	2132.75		0.13945	0.357905		1.15759	1.03954		0.898023	1
1074	Caspase 9 (Phospho-Ser144)	2885.75			0.287792	0.403487		1.13584				0
1075	Caspase 9 (Phospho-Ser196)	16401	15358		0.0105628	0.262575		6.4555	7.48577		1.1596	1
1076	Caspase 3 (Phospho-Ser150)				0.536456	0.428647						0
1077	Catalase (Phospho-Tyr385)				0.140724	0.0329758						0
1078	Catenin beta (Phospho-Tyr654)	2622	2062		0.45846	0.0884741		1.03203	1.00506		0.973865	1
1079	CD227/mucin 1 (Phospho-Tyr1243)		2938.25		0.0213001	0.315379			1.43216			0
1080	CD28 (Phospho-Tyr218)	3130.25	2712.75		0.32879	0.0741579		1.23208	1.32224		1.07318	1
1081	Interferon-gamma receptor alpha chain precursor (Phospho-Tyr457)				0.173405	0.200721						0
1082	IL-2RA/CD25 (Phospho-Ser268)				0.297052	0.434184						0
1083	RAD51 (Phospho-Tyr315)		2470		0.493165	0.0847383			1.20392			0
1084	RAD52 (Phospho-Tyr104)	2784.75	2149.5		0.0278044	0.0312515		1.09609	1.04771		0.955859	1
1085	MKK4/SEK1 (Phospho-Ser257)				0.207908	0.115555						0
1086	ATP1A1/Na+K+ ATPase1 (Phospho-Ser23)	3498	3296.5		0.0675168	0.170529		1.37683	1.60678		1.16701	1
1087	PIP5K (Phospho-Ser307)				0.104885	0.11276						0
1088	WEE1 (Phospho-Ser642)	3325.75	3343.75		0.186145	0.179856		1.30903	1.62981		1.24505	1
1089	CK1-A (Phospho-Thr321)	3388.75	3196.75		0.196248	0.0618241		1.33383	1.55816		1.16819	1
1090	HSP90B (Phospho-Ser226)	6540.5	9660.5		0.891384	0.531474		2.57437	4.70871		1.82907	1
1091	Merlin (Phospho-Ser10)	2801.75	2438.75		0.462487	0.482906		1.10278	1.18869		1.07791	1
1092	CK1-A/A2 (Phospho-Tyr294)	3020.5			0.282562	0.0117135		1.18888				0
1093	MER/SKY (Phospho-Tyr749/Tyr681)				0.47109	0.357891						0
1094	CD22/BL-CAM (Phospho-Tyr807)	4743.25	4014.5		0.0729729	0.0995181		1.86696	1.95674		1.04809	1
1095	FRS2 (Phospho-Tyr436)				0.549033	0.163583						0
1096	Ephrin B1/B2/B3 (Phospho-Tyr324)		2149		0.538389	0.245464			1.04746			0
1097	EPB41 (Phospho-Tyr418/660)		2811.75		0.591366	0.0680261			1.3705			0
1098	Mnk1 (Phospho-Thr385)		3065		0.027793	0.710567			1.49394			0
1099	TIF-IA (Phospho-Ser649)		2133.5		0.245338	0.115669			1.03991			0
1100	MDM2 (Ab-166)	86830.8	73794		0.343587	0.287666		34.1769	35.9686		1.05242	1
1101	NFAT3 (Ab-676)	2744.5	2243.5		0.00437997	0.0305725		1.08025	1.09352		1.01229	1
1102	NFAT4 (Ab-165)				0.104227	0.0713162						0
1103	NFkB-p65 (Ab-505)	3280.25	2330		0.0425741	0.0986308		1.29112	1.13569		0.879613	1
1104	p300 (Ab-89)	4045.5	2136		0.0372299	0.023173		1.59232	1.04113		0.65384	1
1105	p53 (Ab-20)	5947.75	5348.25		0.145814	0.203013		2.34106	2.60684		1.11353	1
1106	p53 (Ab-392)	3164.75			0.0394358	0.223841		1.24566				0
1107	P70S6K (Ab-229)	4225.5	2697.25		0.437267	0.0229389		1.66317	1.31469		0.790471	1
1108	P70S6K (Ab-371)				0.0245983	0.029589						0
1109	P70S6K (Ab-418)				0.28029	0.144387						0
1110	P90RSK (Ab-359/363)	33150.8	13755		0.716039	0.0842051		13.0483	6.70444		0.513819	1
1111	P90RSK (Ab-380)				0.308999	0.0485246						0
1112	P90RSK (Ab-573)	5954.25	5509.5		0.435421	0.123594		2.34362	2.68543		1.14585	1
1113	PAK1 (Ab-212)	2685	2300.25		0.186982	0.0265905		1.05683	1.12118		1.0609	1
1114	PAK1/2/3 (Ab-423/402/421)	110154	85126		0.0324559	0.0284418		43.3569	41.492		0.956988	1
1115	PAK1/2/3 (Ab-141)				0.587538	0.241462						0
1116	PEA-15 (Ab-116)				0.476487	0.069693						0
1117	PKA CAT (Ab-197)	3726.25	2754.5		0.371462	0.414073		1.46667	1.34259		0.915405	1
1118	PP2A-alpha (Ab-307)	14058	25023		0.265781	0.0510344		5.53328	12.1967		2.20424	1
1119	14-3-3 beta/zeta (Ab-184/186)	4708.25	3426.25		0.487725	0.321848		1.85319	1.67002		0.90116	1
1120	Catenin beta (Ab-489)		2071.5		0.173246	0.265912			1.00969			0
1121	CDC25A (Ab-178)		2246.5		0.0413272	0.305631			1.09499			0
1122	CREB (Ab-100)				0.0622437	0.0879654						0
1123	EGFR (Ab-998)				0.0903068	0.0391191						0
1124	Ezrin (Ab-478)				0.147089	0.079788						0
1125	HER2 (Ab-1112)				0.0664543	0.246749						0
1126	NFkB-p65 (Ab-281)				0.273339	0.120654						0
1127	p53 (Ab-387)				0.223218	0.237197						0
1128	p53 (Ab-376)				0.265358	0.207892						0
1129	p53 (Ab-378)				0.465237	0.134382						0
1130	Rb (Ab-608)				0.23246	0.138128						0
1131	SRF (Ab-77)				0.238437	0.0231581						0
1132	Abl1 (Ab-754/735)	2726.5			0.234708	0.659738		1.07316				0
1133	AKT1/2/3 (Ab-315)				0.367507	0.371461						0
1134	B-RAF (Ab-446)				0.569351	0.123534						0
1135	CaMK2-beta/gamma/delta (Ab-287)	10019.8	8114.75		0.0739234	0.0584263		3.94381	3.95528		1.00291	1
1136	LKB1 (Ab-334)	3522	5910		0.0891412	0.00957167		1.38627	2.88064		2.07798	1
1137	MKK3/MAP2K3 (Ab-222)				0.219284	0.111903						0
1138	M-CSF Receptor (Ab-809)				0.127208	0.00985093						0
1139	NMDAR2B (Ab-1472)	23389.2	16557.5		0.174908	0.0106338		9.2061	8.07043		0.87664	1
1140	PECAM-1 (Ab-713)	43637	28055.8		0.112879	0.107178		17.1757	13.6749		0.796177	1
1141	ALK (Ab-1507)				0.223651	0.0674209						0
1142	ALK (Ab-1604)				0.428305	0.00944068						0
1143	BLNK (Ab-96)	3744.5	2927.5		0.386931	0.289123		1.47385	1.42692		0.968157	1
1144	ETK (Ab-40)	2808.75	3463		0.0577769	0.207864		1.10554	1.68793		1.5268	1
1145	Pim-1 (Ab-309)				0.11022	0.134028						0
1146	PLD1 (Ab-561)		2110		0.0426184	0.265752			1.02845			0
1147	BCR (Ab-360)		2177.5		0.166389	0.0821575			1.06135			0
1148	ETK (Ab-566)	3410.75	2930.5		0.226287	0.136813		1.34248	1.42838		1.06398	1
1149	CD5 (Ab-453)	6452.75	3538.75		0.261847	0.0420617		2.53983	1.72485		0.679122	1
1150	M-CSF Receptor (Ab-561)	2929.75	3021.25		0.349843	0.100288		1.15316	1.47261		1.27702	1
1151	DAPP1 (Ab-139)				0.277627	0.0668885						0
1152	DDX5/DEAD-box protein 5 (Ab-593)				0.375757	0.182578						0
1153	Raf1 (Phospho-Ser289)				0.282046	0.0910996						0
1154	VEGFR2 (Ab-1054)		2140.5		0.210075	0.0366685			1.04332			0
1155	Vinculin (Ab-821)				0.322954	0.100576						0
1156	HRS (Ab-334)				0.255525	0.11016						0
1157	LCK (Phospho-Tyr393)	3784	3584		0.0523229	0.217025		1.4894	1.74691		1.1729	1
1158	MKK3/MAP2K3 (Phospho-Ser189)				0.180604	0.0761443						0
1159	Chk2 (Phospho-Ser516)				0.203053	0.190506						0
1160	TYK2 (Phospho-Tyr1054)				0.175957	0.263849						0
1161	JAK1 (Phospho-Tyr1022)				0.0531961	0.0394213						0
1162	JAK2 (Phospho-Tyr221)				0.310139	0.185515						0
1163	JAK2 (Phospho-Tyr1007)	2772.5	3767.25		0.0900302	0.0562157		1.09127	1.83623		1.68266	1
1164	IkB-alpha (Phospho-Ser32/36)	32603.5	34285.2		0.0877499	0.070442		12.8329	16.7113		1.30222	1
1165	Src (Phospho-Tyr529)				0.326357	0.113718						0
1166	eNOS (Phospho-Ser1177)	3695			0.685865	0.0202961		1.45437				0
1167	FKHRL1/FOXO3A (Phospho-Ser253)				0.397149	0.259595						0
1168	VASP (Phospho-Ser238)				0.141051	0.0859269						0
1169	Zap-70 (Phospho-Tyr319)				0.262006	0.0801786						0
1170	Zap-70 (Phospho-Tyr493)				0.326357	0.193433						0
1171	MEK1 (Phospho-Ser221)	2772.75	2523		0.331909	0.112666		1.09137	1.22976		1.12681	1
1172	IkB-alpha (Phospho-Tyr42)				0.511696	0.289852						0
1173	STAT1 (Phospho-Ser727)				0.319552	0.235522						0
1174	AMPK1/AMPK2 (Phospho-Ser485/491)				0.311815	0.12604						0
1175	MKK4/SEK1 (Phospho-Thr261)				0.364488	0.223297						0
1176	eEF2K (Phospho-Ser366)				0.132587	0.0718864						0
1177	Filamin A (Phospho-Ser2152)				0.0979154	0.0688367						0
1178	c-Jun (Ab-63)	4512.5	4202		0.0355708	0.152124		1.77614	2.04813		1.15314	1
1179	GSK3 beta (Ab-9)				0.0623587	0.196588						0
1180	FLT3 (Phospho-Tyr599)				0.274196	0.099817						0
1181	Elk1 (Ab-383)	3505.75	4961		0.036205	0.013113		1.37988	2.41808		1.75239	1
1182	PDK1 (Ab-241)	32079.5	22451.5		0.127383	0.168372		12.6266	10.9433		0.866683	1
1183	Raf1 (Ab-259)	4704.5	3742		0.00285578	0.159675		1.85171	1.82392		0.984992	1
1184	GSK3 alpha (Ab-21)	5645.75	6872.75		0.263204	0.0601366		2.22219	3.34991		1.50748	1
1185	MEK2 (Ab-394)				0.410195	0.210806						0
1186	PTEN (Ab-380)	34527.2	22592.8		0.132063	0.140356		13.5901	11.0121		0.810307	1
1187	NFkB-p65 (Ab-254)	4252.75	4375.5		0.157874	0.0276346		1.6739	2.1327		1.27409	1
1188	NFkB-p65 (Ab-276)				0.231432	0.0103343						0
1189	NFkB-p65 (Ab-435)	4098.25	4174.5		0.297543	0.0557284		1.61309	2.03473		1.26139	1
1190	NFkB-p65 (Ab-468)	4412.25	4396.5		0.0188305	0.00080417		1.73668	2.14294		1.23393	1
1191	NFkB-p65 (Ab-536)				0.207414	0.151523						0
1192	NFkB-p100/p52 (Ab-865)	10134.2	12237.5		0.352882	0.211886		3.98888	5.96478		1.49535	1
1193	NFkB-p100/p52 (Ab-869)	3882.5	2551.25		0.385744	0.122921		1.52817	1.24353		0.813737	1
1194	NFkB-p105/p50 (Ab-337)	4028.5	4473		0.057397	0.118088		1.58563	2.18022		1.37499	1
1195	LCK (Ab-393)	2840			0.242508	0.140381		1.11784				0
1196	Src (Ab-529)	3195			0.750706	0.0841077		1.25756				0
1197	eNOS (Ab-1177)				0.152053	0.250909						0
1198	FKHRL1/FOXO3A (Ab-253)	4692	3308.5		0.0536509	0.179528		1.84679	1.61262		0.873204	1
1199	VASP (Ab-238)	3122	3563.25		0.243252	0.154687		1.22883	1.73679		1.41337	1
1200	Zap-70 (Ab-319)	4998.25	5137.5		0.095988	0.1642		1.96733	2.50411		1.27285	1
1201	Zap-70 (Ab-493)				0.0104874	0.055754						0
1202	MEK1 (Ab-221)				0.288114	0.087768						0
1203	IkB-alpha (Ab-42)	4200	5243.25		0.0410795	0.514155		1.65314	2.55566		1.54594	1
1204	STAT1 (Ab-727)				0.181862	0.262394						0
1205	SMC1 (Ab-957)				0.2201	0.109206						0
1206	BCR (Ab-177)	4764	5237.75		0.0362162	0.0949739		1.87513	2.55298		1.36149	1
1207	MSK1 (Ab-376)	5043.5	4614.5		0.0974401	0.0140977		1.98514	2.24919		1.13301	1
1208	Paxillin (Ab-31)				0.0244217	0.053544						0
1209	Ezrin (Ab-566)	5140.5	5116.75		0.0843218	0.0141649		2.02332	2.494		1.23263	1
1210	Rac1/cdc42 (Ab-71)	3805.5	4093		0.249917	0.117477		1.49786	1.995		1.3319	1
1211	Raf1 (Ab-338)	3390.75	3883.75		0.0622492	0.155213		1.33461	1.89301		1.4184	1
1212	MEK1 (Ab-217)	4801.25	6101.75		0.110383	0.135297		1.88979	2.97411		1.57378	1
1213	VASP (Ab-157)	4370	2833		0.244008	0.194186		1.72005	1.38086		0.802801	1
1214	Cyclin B1 (Phospho-Ser126)				0.25836	0.178465						0
1215	EEF2 (Phospho-Thr56)		4080.75		0.230954	0.75125			1.98903			0
1216	HSL (Phospho-Ser554)		2324.5		0.309819	0.188298			1.133			0
1217	Pyk2 (Phospho-Tyr881)				0.220773	0.574375						0
1218	SRF (Phospho-Ser99)				0.111166	0.0204373						0
1219	STAT2 (Phospho-Tyr690)	3899	2450		0.205295	0.460052		1.53466	1.19418		0.778136	1
1220	SYK (Phospho-Tyr525)				0.434348	0.347247						0
1221	4E-BP1 (Phospho-Ser65)				0.292912	0.167898						0
1222	4E-BP1 (Phospho-Thr70)				0.248374	0.145997						0
1223	Abl1 (Phospho-Tyr412)				0.272918	0.0768403						0
1224	Abl1 (Phospho-Tyr204)				0.263215	0.138999						0
1225	ACC1 (Phospho-Ser79)				0.110573	0.216888						0
1226	AKT1 (Phospho-Thr450)				0.417015	0.181383						0
1227	AKT1 (Phospho-Ser124)				0.38423	0.312083						0
1228	AMPK beta1 (Phospho-Ser182)				0.457732	0.107842						0
1229	Chk2 (Phospho-Thr387)		2669.25		0.723408	0.0788103			1.30104			0
1230	Cyclin D1 (Phospho-Thr286)	6670.5	5075		0.224943	0.0916801		2.62554	2.47365		0.94215	1
1231	Cyclin D3 (Phospho-Thr283)				0.435924	0.305776						0
1232	DAXX (Phospho-Ser668)				0.275062	0.130844						0
1233	CD4 (Phospho-Ser433)				0.117354	0.411373						0
1234	CD45 (Phospho-Ser1007)				0.116502	0.143506						0
1235	CDC25A (Phospho-Ser124)				0.182656	0.0495636						0
1236	CDC25B (Phospho-Ser353)				0.0677393	0.110955						0
1237	CDK7 (Phospho-Thr170)				0.155133	0.0595924						0
1238	Chk1 (Phospho-Ser286)				0.148597	0.163961						0
1239	Chk1 (Phospho-Ser301)				0.24968	0.228825						0
1240	Met (Phospho-Tyr1003)				0.244527	0.181108						0
1241	Coagulation Factor III (Phospho-Ser290)				0.19417	0.202082						0
1242	CXCR4 (Phospho-Ser339)				0.284552	0.131114						0
1243	Keratin 18 (Phospho-Ser52)				0.0708557	0.0279805						0
1244	Keratin 8 (Phospho-Ser432)				0.258718	0.136681						0
1245	Catenin delta-1 (Phospho-Tyr228)	3932.5	3178		0.0289496	0.125268		1.54785	1.54902		1.00075	1
1246	Raf1 (Phospho-Ser43)				0.0304067	0.0625499						0
1247	DNA-PK (Phospho-Thr2647)				0.247895	0.0459317						0
1248	DNA-PK (Phospho-Thr2638)				0.42122	0.129706						0
1249	EGFR (Phospho-Tyr1069)				0.387568	0.0445319						0
1250	ERK3 (Phospho-Ser189)				0.339341	0.151246						0
1251	ERK8 (Phospho-Thr175/Tyr177)				0.252875	0.413543						0
1252	Lamin A (Phospho-Ser22)	4222.5	4290.75		0.303273	0.260463		1.66199	2.09139		1.25836	1
1253	AurB (Phospho-Thr232)				0.0943813	0.0277983						0
1254	AurB (Phospho-Tyr12)				0.0525339	0.0733556						0
1255	AurA (Phospho-Thr288)	3466.25			0.616175	0.346924		1.36433				0
1256	Integrin beta-1 (Phospho-Thr788)				0.108617	0.635006						0
1257	PDGFR beta (Phospho-Tyr740)				0.0941139	0.00496464						0
1258	PDGFR beta (Phospho-Tyr1021)	3521.5	4613.5		0.0933706	0.192659		1.38608	2.24871		1.62235	1
1259	PDGFR alpha (Phospho-Tyr849)	5137.5	3532.75		0.226962	0.882395		2.02214	1.72193		0.851537	1
1260	FADD (Phospho-Ser194)	10625.8	5973.75		0.261561	0.022786		4.18234	2.91172		0.696194	1
1261	Survivin (Phospho-Thr117)				0.2464	0.00388876						0
1262	TOP2A/DNA topoisomerase II (Phospho-Ser1106)				0.145592	0.207425						0
1263	BTK (Phospho-Tyr551)				0.0410479	0.00738317						0
1264	IL3RB (Phospho-Tyr593)	3034	3862		0.805458	0.21898		1.19419	1.88241		1.5763	1
1265	IR (Phospho-Tyr1355)				0.112748	0.160403						0
1266	IR (Phospho-Tyr1361)		4443.25		0.356591	0.934878			2.16572			0
1267	KIT (Phospho-Tyr936)				0.255011	0.0796979						0
1268	KIT (Phospho-Tyr703)				0.442018	0.382043						0
1269	M-CSF Receptor (Phospho-Tyr809)		2852.5		0.035964	0.225084			1.39036			0
1270	Met (Phospho-Tyr1356)	49683.5	51790.2		0.0620098	0.0261665		19.5556	25.2435		1.29086	1
1271	Raf1 (Ab-341)				0.120877	0.0315137						0
1272	Raf1 (Ab-621)				0.043791	0.203746						0
1273	RhoA (Ab-188)		2337		0.021996	0.0847197			1.1391			0
1274	RyR2 (Ab-2808)				0.110233	0.0651781						0
1275	Synapsin (Ab-62)				0.159572	0.073162						0
1276	Trk A (Ab-496)				0.0720869	0.208371						0
1277	Tuberin/TSC2 (Ab-939)	5500.25	2476.25		0.254611	0.3074		2.16492	1.20697		0.557513	1
1278	Tuberin/TSC2 (Ab-1462)		2312.75		0.0181693	0.0337846			1.12728			0
1279	Tyrosine Hydroxylase (Ab-8)		2420		0.142721	0.0105189			1.17955			0
1280	VAV1 (Ab-160)				0.248186	0.380054						0
1281	VEGFR1 (Ab-1333)				0.039297	0.0259951						0
1282	VEGFR2 (Ab-1059)				0.0775417	0.0705672						0
1283	WASP (Ab-290)		2151.5		0.170131	0.0213627			1.04868			0
1284	Zap-70 (Ab-292)				0.23469	0.0508421						0
1285	AKT1 (Ab-474)				0.1747	0.0148967						0
1286	AKT1 (Ab-246)		2447		0.472165	0.249091			1.19271			0
1287	PLK1 (Phospho-Thr210)				0.181179	0.0899593						0
1288	AKT1 (Ab-72)				0.183502	0.097291						0
1289	CD32 (FcgammaRIIb) (Ab-292)	8573	5200.5		0.173869	0.0667608		3.37437	2.53482		0.751199	1
1290	MKK7/MAP2K7 (Ab-271)		2654.5		0.0427284	0.0684598			1.29385			0
1291	P70S6K (Ab-427)				0.101732	0.104332						0
1292	P70S6K-beta (Ab-423)		2250.5		0.0799401	0.0122538			1.09694			0
1293	PAK1 (Ab-204)				0.197024	0.0153481						0
1294	PAK2 (Ab-192)				0.0486411	0.0891044						0
1295	PAK2 (Ab-197)	2996.75	2130		0.0749166	0.079674		1.17953	1.0382		0.88018	1
1296	PAK3 (Ab-154)		3049.5		0.0584912	0.14214			1.48638			0
1297	PKC beta/PKCB (Ab-661)				0.195132	0.0228535						0
1298	Raf1 (Ab-289)		2060		0.0862602	0.112588			1.00408			0
1299	RSK1/2/3/4 (Ab-221/227/218/232)	3013.25			0.0085653	0.362696		1.18603				0
1300	Src (Ab-75)		2694.5		0.152011	0.187372			1.31335			0
1301	LAT (Ab-161)				0.173707	0.0414535						0
1302	SLP-76 (Ab-128)	3133.5			0.302611	0.0310928		1.23336				0
1303	LCK (Ab-59)				0.206323	0.0967591						0
1304	Fos (Ab-232)	3430	3527.75		0.3216	0.00170375		1.35006	1.71949		1.27364	1
1305	Gab2 (Ab-159)				0.32016	0.120767						0
1306	BCL-6 (Ab-333)				0.406483	0.378885						0
1307	BRCA1 (Ab-1457)	2716	4144.25		0.27597	0.217801		1.06903	2.01998		1.88955	1
1308	Cyclin D2 (Ab-280)				0.235676	0.677195						0
1309	IL-10R-alpha (Ab-496)		2071		0.0669074	0.0518977			1.00944			0
1310	IL-13R/CD213a1 (Ab-405)				0.102287	0.00967693						0
1311	IL-4R/CD124 (Ab-497)	4084.5			0.736624	0.113973		1.60768				0
1312	Integrin beta-4 (Ab-1510)				0.192519	0.203851						0
1313	Kv1.3/KCNA3 (Ab-135)	2832.5	3489.25		0.0851274	0.0874447		1.11488	1.70073		1.52547	1
1314	CDK5 (Ab-15)	11814	7891.5		0.405087	0.26442		4.65004	3.84646		0.82719	1
1315	STAM2 (Ab-192)		2921		0.00256082	0.142341			1.42375			0
1316	FER (Ab-402)				0.321249	0.134343						0
1317	Claudin 3 (Ab-219)				0.585192	0.21607						0
1318	Claudin 7 (Ab-210)		2767.75		0.034493	0.110495			1.34905			0
A	Beta actin	63749.2	44157.8		0.0363208	0.201246		25.092	21.5233		0.857777	1
G	GAPDH		3199.25		0.0915538	0.181791			1.55937			0
	Average of Empty Spots on the Array	1300.69	1024		0.507762	0.310381				Min	0.274307
	Average of Negative Controls on the Array	1241.06	1225.62		0.0240475	0.190142				Max	5.30921
	Average of Positive Marker Spots on the Array	88732.1	93894.2		0.0984133	0.0720468				Mean	1.0603
