# Supplementary material for: Multi‐omics profiling reveals key factors involved in Ewing sarcoma metastasis
Source: Mol Oncol. 2025 Jan 5;19(4):1002–28. doi: 10.1002/1878-0261.13788 (PMC11977646; doi:10.1002/1878-0261.13788)
Supplement: Supplementary file 8 — Table S2. Raw proteomics data on 2T‐2M sample comparison. A comprehensive list of all proteins and phospho‐proteins included in the proteomics phosphoarray is provided. Average signal intensity and normalized values are shown. Fold‐change between metastasis and tumor sample was used for the analyses. [file MOL2-19-1002-s006.xlsx]

## Sheet: Assay Data
	Antibody Array Assay Results
	Phospho Explorer Antibody Array (PEX100)			Cutoff: 2 or 3-fold average of empty spots
	Limit of Detection	2987.25	3567.5	2							Fold change cutoff:
	Median Signal	2900.5	2721.38								2
ID	Protein Name	Average Signal of Replicates on the Array			CV of Replicates on the Array			Data Normalized to Median Value			Fold Changes
		Sample control Tum#2	Sample Met#2		Sample control Tum#2	Sample Met#2		Sample control Tum#2	Sample Met#2		Sample Met#2 vs Sample Tum#2
1	c-Jun (Phospho-Ser63)				0.197082	0.864928
2	GSK3 beta (Phospho-Ser9)	4521.25			0.00789801	0.0406497		1.55878
3	c-Jun (Phospho-Ser73)	3776	3684		0.19232	0.306144		1.30184	1.35373		1.03985
4	Elk1 (Phospho-Ser383)	6322.75	4020.75		0.252133	0.102793		2.17988	1.47747		0.677775
5	PDK1 (Phospho-Ser241)	7480.75	5992.5		0.137106	0.14384		2.57912	2.20201		0.853783
6	Raf1 (Phospho-Ser259)				0.164033	0.771781
7	GSK3 alpha (Phospho-Ser21)	3525	4545.75		0.169706	0.0391217		1.21531	1.67039		1.37446
8	MEK2 (Phospho-Thr394)	4698.25	5530.75		0.606608	0.96725		1.61981	2.03234		1.25468
9	PTEN (Phospho-Ser380)				0.10466	0.0228837
10	NFkB-p65 (Phospho-Thr254)	3489.25			0.516056	0.363625		1.20298
11	NFkB-p65 (Phospho-Ser276)	4164.75			0.0391351	0.309071		1.43587
12	NFkB-p65 (Phospho-Thr435)	5071.25	4539.5		0.340708	0.209507		1.74841	1.66809		0.954064
13	NFkB-p65 (Phospho-Ser468)	3801.25	4058		0.252708	0.534425		1.31055	1.49116		1.13781
14	NFkB-p65 (Phospho-Ser536)				0.0491155	0.435622
15	NFkB-p100/p52 (Phospho-Ser865)	7572.75	6940.5		0.118913	0.0598043		2.61084	2.55037		0.976836
16	NFkB-p100/p52 (Phospho-Ser869)	3801	3699.5		0.596418	0.0938477		1.31046	1.35942		1.03736
17	MKK4/SEK1 (Phospho-Ser80)				0.0123255	0.30273
18	ASK1 (Phospho-Ser966)	4014.5			0.163632	0.184818		1.38407
19	HDAC4 (Phospho-Ser632)				0.0569597	0.390063
20	HDAC5 (Phospho-Ser498)				0.114297	0.336648
21	HDAC8 (Phospho-Ser39)	4386	3628		0.0128975	0.0865368		1.51215	1.33315		0.881623
22	HSP27 (Phospho-Ser15)	4747.25	4923		0.63103	0.21229		1.6367	1.80901		1.10528
23	SMC1 (Phospho-Ser957)	3254			0.269891	0.79274		1.12188
24	BCR (Phospho-Tyr177)				0.0544655	0.699931
25	MSK1 (Phospho-Ser376)	4786.75			0.0535491	0.712137		1.65032
26	Paxillin (Phospho-Tyr31)				0.216139	0.85625
27	Ezrin (Phospho-Thr566)				0.105736	0.430484
28	Rac1/cdc42 (Phospho-Ser71)				0.276569	0.510998
29	Raf1 (Phospho-Ser338)				0.0456828	0.132075
30	MEK1 (Phospho-Ser217)				0.111841	0.0642904
31	p21Cip1 (Phospho-Thr145)				0.0711057	0.295124
32	p27Kip1 (Phospho-Ser10)	4125.75			0.206095	0.607867		1.42243
33	p27Kip1 (Phospho-Thr187)		3704.25		0.150666	0.433608			1.36117
34	Histone H3.1 (Phospho-Ser10)				0.0794757	0.672938
35	ASK1 (Phospho-Ser83)	12355.2	6952		0.0485035	0.151959		4.2597	2.55459		0.599712
36	NFkB-p105/p50 (Ab-893)				0.0246924	0.161108
37	NFkB-p105/p50 (Ab-907)	3186			0.0905523	0.0879852		1.09843
38	Rel (Ab-503)	3381.25			0.107177	0.0248327		1.16575
39	c-Jun (Ab-91)				0.126805	0.368716
40	c-Jun (Ab-93)				0.0404691	0.338201
41	c-Jun (Ab-170)	4491	4052.5		0.260422	0.071714		1.54835	1.48914		0.961755
42	c-Jun (Ab-239)				0.261516	0.306087
43	c-Jun (Ab-243)	3189			0.131709	0.526517		1.09947
44	JunB (Ab-79)	3581.25			0.10672	0.176089		1.2347
45	JunB (Ab-259)	5337.5	6001.75		0.104393	0.341374		1.8402	2.20541		1.19846
46	JunD (Ab-255)	6095.5	7011.25		0.0390936	0.408909		2.10153	2.57636		1.22594
47	ATF2 (Ab-62/44)	55128.5	25138.2		0.0302065	0.343944		19.0066	9.23733		0.486008
48	ATF2 (Ab-69/51)	4892	5610.5		0.0289087	0.198123		1.68661	2.06164		1.22236
49	ATF2 (Ab-71/53)				0.17914	0.0943705
50	ATF2 (Ab-73/55)	4973	6862		0.034552	0.432384		1.71453	2.52152		1.47068
51	ATF2 (Ab-112/94)	3712.5			0.0811387	0.243341		1.27995
52	Myc (Ab-58)				0.00755494	0.512878
53	Myc (Ab-358)	52035.5	27197.8		0.027273	0.387446		17.9402	9.99412		0.55708
54	Myc (Ab-373)	8134	10317		0.0944084	0.385732		2.80434	3.7911		1.35187
55	FAK (Ab-397)	5339	4439.75		0.195749	0.139438		1.84072	1.63144		0.886305
56	Pyk2 (Ab-402)				0.0710443	0.37974
57	NFkB-p65 (Ab-529)	4941			0.00085866	0.0981308		1.7035
58	Catenin beta (Ab-37)	5029.25			0.138701	0.34473		1.73393
59	EGFR (Ab-1172)	4647	3683		0.0964721	0.072573		1.60214	1.35336		0.844721
60	mTOR (Ab-2448)				0.0846858	0.462799
61	4E-BP1 (Ab-36)				0.253053	0.386478
62	4E-BP1 (Ab-45)	3183			0.179054	0.533894		1.0974
63	Stathmin 1 (Ab-24)				0.0755234	0.522453
64	Stathmin 1 (Ab-37)				0.0516495	0.496753
65	PDGFR beta (Ab-751)				0.0329708	0.533656
66	Met (Ab-1234)	4582	4143.5		0.233645	0.121335		1.57973	1.52258		0.963822
67	EGFR (Ab-1197)				0.0259306	0.371434
68	EGFR (Ab-869)	32298	15457.2		0.00297748	0.0523105		11.1353	5.67994		0.510083
69	IRS-1 (Ab-636)				0.0643827	0.57589
70	IRS-1 (Ab-639)	11465.5	4638.75		0.0868966	0.338786		3.95294	1.70456		0.431214
71	S6 Ribosomal Protein (Ab-235)	6123	8188.5		0.0628231	0.406898		2.11102	3.00896		1.42536
72	eIF4E (Ab-209)	5363	5311		0.0461472	0.541614		1.84899	1.95159		1.05549
73	Stathmin 1 (Ab-15)	4095	5766.5		0.14781	0.244388		1.41183	2.11897		1.50087
74	DYN1 (Phospho-Ser774)	7688.25	7773.75		0.148581	0.353792		2.65066	2.85655		1.07767
75	E2F1 (Phospho-Thr433)	3582.5			0.485747	0.512202		1.23513
76	FAK (Phospho-Tyr576)	3542			0.00638832	0.0687437		1.22117
77	Fos (Phospho-Ser362)	3301.5			0.0537585	0.169114		1.13825
78	GRF-1 (Phospho-Tyr1105)	4227	4023.5		0.310143	0.0381365		1.45733	1.47848		1.01451
79	HDAC5 (Phospho-Ser259)				0.139478	0.69022
80	HSL (Phospho-Ser552/563)	3186			0.161574	0.147599		1.09843
81	IkB-beta (Phospho-Thr19)	3045.5			0.0420247	0.433937		1.04999
82	IKK-alpha/beta (Phospho-Ser180/181)				0.6324	0.595772
83	IKK-beta (Phospho-Tyr188)				0.602631	0.0120787
84	IKK-gamma (Phospho-Ser31)	3896			0.0990966	0.14237		1.34322
85	IRS-1 (Phospho-Ser1101)				0.0371723	0.415465
86	IRS-1 (Phospho-Ser612)				0.00983309	0.42977
87	AKT1S1 (Phospho-Thr246)	5909.75	4505		0.0269813	0.110814		2.03749	1.65541		0.812475
88	Arrestin-1 (Phospho-Ser412)	3585.75			0.0626107	0.545676		1.23625
89	BCL-2 (Phospho-Ser87)		4175.75		0.339443	0.198039			1.53443
90	BID (Phospho-Ser78)	4762.75			0.0857392	0.597216		1.64204
91	CD3Z (Phospho-Tyr142)	5721	6756		0.702534	0.112199		1.97242	2.48257		1.25864
92	CDK1/CDC2 (Phospho-Thr14)	4085.25	3909.25		0.376899	0.125621		1.40846	1.4365		1.0199
93	FAK (Phospho-Ser910)	6930	5133.75		0.0930565	0.240833		2.38924	1.88645		0.789561
94	FosB (Phospho-Ser27)				0.181488	0.54987
95	GRK1 (Phospho-Ser21)				0.077424	0.666055
96	HDAC3 (Phospho-Ser424)				0.116834	0.687514
97	HDAC6 (Phospho-Ser22)	4064			0.610715	0.265621		1.40114
98	HER3/ErbB3 (Phospho-Tyr1222)				0.0972361	0.257469
99	HER3/ErbB3 (Phospho-Tyr1289)				0.177923	0.381968
100	HER4/ErbB4 (Phospho-Tyr1284)	7229	4471.5		0.177437	0.00110695		2.49233	1.6431		0.659264
101	PKA-R2B (Phospho-Ser113)	4489.5	4335.75		0.0270904	0.0444414		1.54784	1.59322		1.02932
102	Smad1 (Phospho-Ser187)				0.450581	0.0788846
103	Smad2 (Phospho-Ser250)				0.00262053	0.325632
104	Smad2 (Phospho-Thr220)				0.173177	0.376301
105	Smad2/3 (Phospho-Thr8)	5690	4633.25		0.0892272	0.256013		1.96173	1.70254		0.867877
106	Smad3 (Phospho-Thr179)				0.121976	0.221382
107	Smad3 (Phospho-Ser204)				0.142122	0.523712
108	Smad3 (Phospho-Ser208)				0.145283	0.483107
109	Smad3 (Phospho-Ser213)	10904.2	8231.75		0.154368	0.0570805		3.75944	3.02485		0.804602
110	STAT5A (Phospho-Ser725)				0.0835953	0.548428
111	Calsenilin/KCNIP3 (Phospho-Ser63)	22258.5	15116.5		0.0348494	0.00453738		7.67402	5.55473		0.723835
112	NMDAR2B (Phospho-Tyr1472)				0.0674582	0.565431
113	PECAM-1 (Phospho-Tyr713)	5541.25	4980.25		0.12027	0.11678		1.91045	1.83005		0.957917
114	PTPRA (Phospho-Tyr798)				0.154952	0.501483
115	TFII-I (Phospho-Tyr248)				0.179031	0.565908
116	ACK1 (Phospho-Tyr284)	3721.5			0.280639	0.831415		1.28305
117	ALK (Phospho-Tyr1507)	6733.75	4526		0.0687286	0.492756		2.32158	1.66313		0.716378
118	ALK (Phospho-Tyr1604)				0.214379	0.408504
119	BLNK (Phospho-Tyr96)	4797.5			0.449984	0.691679		1.65403
120	ETK (Phospho-Tyr40)	3979.5			0.814341	0.815986		1.372
121	Pim-1 (Phospho-Tyr309)				0.0334258	0.427945
122	PLD1 (Phospho-Ser561)	5402			0.106289	0.711571		1.86244
123	BCR (Phospho-Tyr360)	3653	3684.75		0.289192	0.225963		1.25944	1.354		1.07509
124	Breast tumor kinase (Phospho-Tyr447)				0.00089394	0.683009
125	ADD1 (Phospho-Ser726)	4502.5	4112		0.0833923	0.278234		1.55232	1.511		0.973383
126	CD5 (Phospho-Tyr453)				0.37031	0.710177
127	M-CSF Receptor (Phospho-Tyr561)	8080			0.271291	0.473123		2.78573
128	DAPP1 (Phospho-Tyr139)	3181	5219.75		0.0484594	0.554943		1.09671	1.91806		1.74892
129	DDX5/DEAD-box protein 5 (Phospho-Tyr593)	8995.25	8152.75		0.0970427	0.0571132		3.10128	2.99582		0.965996
130	HCK (Phospho-Tyr410)	6981	4629		0.829972	0.271294		2.40683	1.70098		0.706731
131	Raf1 (Ab-296)	3256.75			0.106063	0.153994		1.12282
132	Cyclin B1 (Ab-147)				0.272519	0.520937
133	Cyclin E1 (Ab-77)	34935	14795.2		0.0895041	0.166916		12.0445	5.43668		0.451384
134	eIF4G (Ab-1108)	5284.25			0.021611	0.337955		1.82184
135	IRS-1 (Ab-794)				0.0218889	0.470342
136	LAT (Ab-171)	8204	3968		0.0806743	0.201725		2.82848	1.45809		0.515502
137	LKB1 (Ab-428)				0.187804	0.4785
138	LKB1 (Ab-189)	3265			0.298869	0.318839		1.12567
139	MEK1 (Ab-298)	4433			0.462259	0.802275		1.52836
140	MEK1 (Ab-286)	16298.5	8463		0.0111499	0.428291		5.6192	3.10982		0.553428
141	MSK1 (Ab-360)	68273.2	46794		0.0589469	0.0504407		23.5384	17.195		0.730506
142	MSK1 (Ab-581)	4302.25	5097.5		0.460283	0.137191		1.48328	1.87313		1.26283
143	mTOR (Ab-2481)				0.29551	0.445603
144	PAK4 (Ab-474)	3393.75			0.267424	0.373356		1.17006
145	PKC alpha/beta II (Ab-638)				0.343998	0.583522
146	PKC delta (Ab-505)				0.0437733	0.463715
147	Cyclin E2 (Phospho-Thr392)	5126.25	3783.75		0.0860046	0.141562		1.76737	1.39038		0.786696
148	PKD1/PKC mu (Ab-744/748)	3090.5			0.0972401	0.461265		1.06551
149	PKD1/PKC mu (Ab-910)				0.144447	0.436762
150	NFkB-p105/p50 (Phospho-Ser337)	5587	4471.5		0.0541689	0.307417		1.92622	1.6431		0.85302
151	NFkB-p105/p50 (Phospho-Ser893)				0.0424643	0.334432
152	NFkB-p105/p50 (Phospho-Ser907)				0.0703919	0.00535748
153	Rel (Phospho-Ser503)				0.624909	0.84573
154	c-Jun (Phospho-Thr91)				0.00431426	0.055328
155	c-Jun (Phospho-Thr93)	6251			0.133028	0.178799		2.15515
156	c-Jun (Phospho-Tyr170)				0.182692	0.885853
157	c-Jun (Phospho-Thr239)				0.37162	0.423806
158	c-Jun (Phospho-Ser243)				0.106388	0.0142214
159	JunB (Phospho-Ser79)	3616.25			0.0554344	0.191239		1.24677
160	JunB (Phospho-Ser259)	3960.75			0.155945	0.434829		1.36554
161	JunD (Phospho-Ser255)	3373			0.0683418	0.26267		1.1629
162	ATF2 (Phospho-Ser62/44)	3644.25			0.0627699	0.437833		1.25642
163	ATF2 (Phospho-Thr69/51)		4446		0.0816483	0.123418			1.63373
164	ATF2 (Phospho-Thr71/53)	5443.5	4804.5		0.0909295	0.168222		1.87675	1.76547		0.940707
165	ATF2 (Phospho-Thr73/55)	5759	5485.5		0.0198908	0.0684484		1.98552	2.01571		1.0152
166	ATF2 (Phospho-Ser112/94)	3706.5	3783.75		0.0726852	0.112782		1.27788	1.39038		1.08804
167	Myc (Phospho-Thr58)	3934.5			0.00377411	0.063498		1.35649
168	Myc (Phospho-Thr358)	5436.75	4865.5		0.0762805	0.0245609		1.87442	1.78788		0.953834
169	VASP (Phospho-Ser157)	4480.5			0.17802	0.0839955		1.54473
170	Pyk2 (Phospho-Tyr402)	4543.5			0.0890206	0.352471		1.56645
171	NFkB-p65 (Phospho-Ser529)	180026	158739		0.0678803	0.0133547		62.0672	58.3304		0.939794
172	Catenin beta (Phospho-Ser33)				0.0299258	0.0580176
173	Catenin beta (Phospho-Ser37)				0.0935075	0.415716
174	EGFR (Phospho-Tyr1172)				0.100571	0.418956
175	mTOR (Phospho-Ser2448)	7628.25	3900.5		0.0659531	0.0770466		2.62998	1.43328		0.544979
176	4E-BP1 (Phospho-Thr36)				0.0238542	0.118726
177	4E-BP1 (Phospho-Thr45)	40590.5	27115.2		0.023779	0.252107		13.9943	9.96381		0.71199
178	Stathmin 1 (Phospho-Ser24)				0.0440882	0.565428
179	Stathmin 1 (Phospho-Ser37)				0.0800874	0.766649
180	PDGFR beta (Phospho-Tyr751)	4536.5	4075		0.0609454	0.0288048		1.56404	1.4974		0.957395
181	Met (Phospho-Tyr1234)	3978.75	3599.75		0.102101	0.187298		1.37175	1.32277		0.964296
182	EGFR (Phospho-Tyr1197)	3732.5			0.130149	0.049407		1.28685
183	EGFR (Phospho-Tyr869)	4855.5	4116.5		0.0202426	0.0527346		1.67402	1.51265		0.903605
184	IRS-1 (Phospho-Ser636)	3725			0.699324	0.662187		1.28426
185	IRS-1 (Phospho-Ser639)	3726	4527.75		0.544848	0.144068		1.28461	1.66377		1.29516
186	S6 Ribosomal Protein (Phospho-Ser235)	3286.5			0.0759497	0.412982		1.13308
187	eIF4E (Phospho-Ser209)	4876.75	4391.5		0.227425	0.0819577		1.68135	1.61371		0.959769
188	Elk1 (Ab-389)	5166.75	4417		0.122282	0.348511		1.78133	1.62308		0.91116
189	Elk1 (Ab-417)	4898	4454.25		0.118958	0.359963		1.68867	1.63676		0.96926
190	MEF2A (Ab-312)	35799.5	21975.5		0.0698821	0.137042		12.3425	8.07515		0.654254
191	MEF2A (Ab-319)	7650	6475.75		0.0116465	0.235256		2.63748	2.37959		0.902221
192	GATA1 (Ab-142)	3557.5			0.180677	0.208546		1.22651
193	GATA1 (Ab-310)	5236.25			0.0569196	0.115007		1.80529
194	HNF4 alpha (Ab-313)	3298.75			0.0905654	0.291529		1.1373
195	STAT1 (Ab-701)				0.290247	0.341058
196	STAT3 (Ab-705)	4176			0.116497	0.183332		1.43975
197	STAT3 (Ab-727)				0.0651781	0.35631
198	STAT4 (Ab-693)	4465.75	6366.25		0.011638	0.262295		1.53965	2.33935		1.51941
199	STAT5A (Ab-694)				0.100468	0.357638
200	STAT5A (Ab-780)	72548.8	55156.8		0.146887	0.0173262		25.0125	20.268		0.810314
201	STAT6 (Ab-641)		4578		0.0529358	0.391704			1.68224
202	STAT6 (Ab-645)	19687.8	12940.2		0.0137379	0.119206		6.78771	4.75504		0.700537
203	CREB (Ab-133)				0.143957	0.487384
204	ATF4 (Ab-245)				0.07561	0.546133
205	AKT1 (Ab-473)		3937.5		0.0289259	0.698397			1.44688
206	AKT1 (Ab-308)	11636.8	15033.8		0.00756524	0.355135		4.01198	5.52432		1.37696
207	IRS-1 (Ab-307)	5130	4558.5		0.405518	0.469543		1.76866	1.67507		0.947085
208	Met (Ab-1349)				0.213029	0.0396127
209	FGFR1 (Ab-154)				0.23714	0.140256
210	KIT (Ab-721)	3962.5			0.280344	0.0620316		1.36614
211	SP1 (Ab-739)				0.398746	0.09477
212	BAX (Phospho-Thr167)				0.23485	0.173313
213	eNOS (Ab-495)	3126.25			0.0571114	0.349337		1.07783
214	CDK1/CDC2 (Ab-15)				0.343036	0.271723
215	p44/42 MAPK (Ab-202)				0.119475	0.500184
216	p44/42 MAPK (Ab-204)				0.112223	0.367811
217	HSP27 (Ab-78)				0.133002	0.39703
218	HSP27 (Ab-82)	4974.75			0.231474	0.200583		1.71514
219	SAPK/JNK (Ab-183)				0.049836	0.482312
220	SAPK/JNK (Ab-185)				0.102954	0.386382
221	NFkB-p105/p50 (Ab-932)				0.119546	0.500584
222	p38 MAPK (Ab-182)	30600	19076		0.0919239	0.00481882		10.5499	7.00969		0.664432
223	RelB (Ab-552)				0.181102	0.604798
224	Synuclein alpha (Ab-125)	6050.5	5720.75		0.056447	0.00883768		2.08602	2.10215		1.00773
225	Tau (Ab-212)	13325	6681.25		0.252383	0.113508		4.59404	2.4551		0.534411
226	CREB (Phospho-Ser121)	3581.5			0.0841065	0.0177942		1.23479
227	EGFR (Phospho-Tyr1016)	3863.5			0.122808	0.139937		1.33201
228	FAK (Phospho-Tyr407)				0.108602	0.638952
229	FOXO1/3/4-pan (Phospho-Thr24/32)	3228.5			0.0935216	0.799702		1.11308
230	FKHR/FOXO1A (Phospho-Ser329)				0.272514	0.220121
231	FOXO1A/3A (Phospho-Ser322/325)	3558.5			0.0315948	0.0808699		1.22686
232	GRK2 (Phospho-Ser29)	6159.5	5057.25		0.159227	0.10158		2.1236	1.85834		0.875091
233	IKK-beta (Phospho-Tyr199)	6047	3901.25		0.233052	0.10866		2.08481	1.43356		0.68762
234	IRS-1 (Phospho-Ser323)				0.352692	0.446074
235	JNK1/2/3 (Phospho-Thr183/Tyr185)	5289.5			0.0736583	0.0414053		1.82365
236	LAT (Phospho-Tyr191)	8750.5	6124.5		0.0619794	0.17884		3.01689	2.25052		0.745972
237	LCK (Phospho-Tyr505)	12859	7192		0.214018	0.24383		4.43337	2.64278		0.596111
238	LCK (Phospho-Tyr192)				0.70414	0.29738
239	MDM2 (Phospho-Ser166)	3393.5			0.282759	0.168385		1.16997
240	MEF2D (Phospho-Ser444)				0.350959	0.539358
241	NFAT4 (Phospho-Ser165)	5129.25			0.208372	0.389963		1.7684
242	p53 (Phospho-Ser20)	5766.75			0.107597	0.736239		1.98819
243	p53 (Phospho-Ser392)	4454	3755.75		0.0117481	0.200793		1.5356	1.38009		0.898734
244	P70S6K (Phospho-Thr229)				0.0491525	0.26863
245	Caspase 1 (Phospho-Ser376)	4561.5			0.252677	0.0132289		1.57266
246	Caspase 2 (Phospho-Ser157)	3269.5			0.0555823	0.0720062		1.12722
247	GRB10/Growth factor receptor-bound protein 10 (Phospho-Tyr67)				0.0386594	0.346405
248	GTPase activating protein (Phospho-Ser387)				0.108015	0.0242264
249	HSP90 co-chaperone Cdc37 (Phospho-Ser13)	3379.25			0.0350493	0.0546994		1.16506
250	IkB-alpha (Phospho-Tyr305)				0.000891686	0.623542
251	MKP-1 (Phospho-Ser359)	3478			0.259625	0.444193		1.1991
252	NFkB-p100/p52 (Phospho-Ser872)	9921.25	6326		0.26702	0.0853983		3.42053	2.32456		0.67959
253	PAK1/2 (Phospho-Ser199)				0.172281	0.587308
254	RapGEF1 (Phospho-Tyr504)				0.035974	0.362347
255	MAP3K7/TAK1 (Phospho-Thr184)				0.17021	0.235548
256	eNOS (Phospho-Ser615)	3511.75			0.242934	0.391981		1.21074
257	IKK-gamma (Phospho-Ser85)				0.101661	0.59545
258	mTOR (Phospho-Thr2446)	3601.25			0.792961	0.59439		1.2416
259	IGF2R (Phospho-Ser2409)				0.152653	0.264254
260	PI3-kinase p85-subunit alpha/gamma (Phospho-Tyr467/Tyr199)				0.113993	0.0851101
261	PI3-kinase p85-alpha (Phospho-Tyr607)				0.033415	0.376502
262	RGS16 (Phospho-Tyr168)				0.0757703	0.565595
263	Rho/Rac guanine nucleotide exchange factor 2 (Phospho-Ser885)	3197			0.0234449	0.500044		1.10222
264	NMDAR2A/B (Phospho-Tyr1246/1252)	11215.2	10830.8		0.0116325	0.0291506		3.86666	3.97988		1.02928
265	VEGFR2 (Phospho-Tyr1054)				0.00118675	0.0553388
266	Vinculin (Phospho-Tyr821)	5670	4269.5		0.116978	0.147897		1.95484	1.56888		0.802562
267	HRS (Phospho-Tyr334)				0.014285	0.360275
268	IL-10R-alpha (Phospho-Tyr496)	7115	5254		0.00198765	0.0998617		2.45303	1.93064		0.787045
269	IL-13R/CD213a1 (Phospho-Tyr405)	4967	4987.5		0.301093	0.548247		1.71246	1.83271		1.07022
270	IL-4R/CD124 (Phospho-Tyr497)				0.210914	0.609233
271	IL7R/CD127 (Phospho-Tyr449)	12086.5	6134.5		0.0931966	0.514207		4.16704	2.25419		0.540957
272	Integrin beta-4 (Phospho-Tyr1510)	5697.5	4414		0.664103	0.36685		1.96432	1.62197		0.825719
273	Kv1.3/KCNA3 (Phospho-Tyr135)				0.0875164	0.410164
274	Kv2.1/Kcnb1 (Phospho-Tyr128)	4612.5			0.0853894	0.439064		1.59024
275	CDK5 (Phospho-Tyr15)		4354.25		0.0268707	0.737028			1.60002
276	STAM2 (Phospho-Tyr192)	3881.75	3748.25		0.0627548	0.29835		1.3383	1.37734		1.02917
277	AXL (Phospho-Tyr691)				0.0919166	0.560096
278	FER (Phospho-Tyr402)	13978.8	13132.8		0.274547	0.104321		4.81943	4.82578		1.00132
279	FLT3 (Phospho-Tyr842)		4388		0.126362	0.562076			1.61242
280	FLT3 (Phospho-Tyr969)				0.197825	0.705983
281	ICK (Phospho-Tyr159)				0.136081	0.599114
282	BLNK (Phospho-Tyr84)				0.343298	0.727208
283	PLC beta3 (Ab-537)	3592			0.310245	0.736416		1.23841
284	Ras-GRF1 (Ab-916)	6110	3874		0.152068	0.148941		2.10653	1.42355		0.675776
285	14-3-3 theta/tau (Ab-232)				0.091056	0.460158
286	14-3-3 zeta/delta (Ab-232)	62117	29858		0.0450102	0.417046		21.416	10.9717		0.512312
287	6-phosphofructo-2-kinase/fructose-2,6-biphosphatase 2 (PFKFB2) (Ab-483)				0.115717	0.536318
288	Actin Pan (a/b/g) (Ab-55/53)	7328.25	4167		0.0778196	0.128966		2.52655	1.53121		0.606049
289	A-RAF (Ab-301/302)				0.248365	0.330907
290	ATRIP (Ab-68/72)	60182.5	27192.5		0.202383	0.167516		20.749	9.99219		0.481574
291	BAX (Ab-167)				0.162062	0.416909
292	BCL-2 (Ab-69)				0.0483429	0.419279
293	BCL-XL (Ab-47)	32948	8619		0.0237791	0.400686		11.3594	3.16715		0.278813
294	B-RAF (Ab-598)	42166.2	6259		0.540959	0.403093		14.5376	2.29994		0.158207
295	B-RAF (Ab-601)				0.0699189	0.420861
296	Chk2 (Ab-383)				0.0885261	0.364737
297	Gab1 (Ab-659)	3123			0.092379	0.237297		1.07671
298	HDAC1 (Ab-421)	131304	112166		0.0253268	0.396251		45.2696	41.2167		0.910471
299	p38 MAPK (Ab-322)				0.151193	0.36675
300	PKC alpha (Ab-657)				0.143969	0.725303
301	PKC epsilon (Ab-729)				0.160697	0.560262
302	Myc (Phospho-Ser373)				0.0396425	0.49295
303	Elk1 (Phospho-Ser389)				0.00589256	0.430838
304	Elk1 (Phospho-Thr417)	4533			0.134776	0.279207		1.56283
305	MEF2A (Phospho-Thr312)	3432.25			0.0373923	0.0257042		1.18333
306	MEF2A (Phospho-Thr319)	5247.5	4171.5		0.0815245	0.084246		1.80917	1.53286		0.847275
307	GATA1 (Phospho-Ser142)	3130.25			0.224426	0.203816		1.07921
308	GATA1 (Phospho-Ser310)				0.454003	0.427192
309	HNF4 alpha (Phospho-Ser313)				0.281197	0.213611
310	STAT1 (Phospho-Tyr701)				0.0764895	0.0358564
311	STAT3 (Phospho-Tyr705)				0.0704554	0.120176
312	STAT3 (Phospho-Ser727)				0.199334	0.645611
313	STAT4 (Phospho-Tyr693)	188304	90452		0.112552	0.128379		64.9214	33.2376		0.511967
314	STAT5A (Phospho-Tyr694)				0.0901176	0.100919
315	STAT5A (Phospho-Ser780)	3805			0.24679	0.533228		1.31184
316	STAT6 (Phospho-Tyr641)	3926.25	3854		0.127419	0.0735729		1.35365	1.4162		1.04621
317	STAT6 (Phospho-Thr645)	6882.25	6400.5		0.189305	0.134229		2.37278	2.35194		0.991215
318	CREB (Phospho-Ser133)	24338.2	18597.2		0.0299975	0.00157792		8.39105	6.83377		0.814411
319	ATF4 (Phospho-Ser245)	3112			0.201771	0.375567		1.07292
320	AKT1 (Phospho-Ser473)		3610.25		0.198237	0.34305			1.32663
321	Stathmin 1 (Phospho-Ser15)				0.00651565	0.300436
322	IRS-1 (Phospho-Ser307)	3427			0.472505	0.247978		1.18152
323	Met (Phospho-Tyr1349)				0.0562386	0.425562
324	FGFR1 (Phospho-Tyr154)	3994			0.063027	0.453758		1.377
325	KIT (Phospho-Tyr721)				0.0194849	0.148623
326	SP1 (Phospho-Thr739)				0.00876085	0.423811
327	BRCA1 (Phospho-Ser1423)	20181.8	11785.2		0.341488	0.378266		6.95802	4.33062		0.622393
328	eNOS (Phospho-Thr495)	4722.25			0.252086	0.122493		1.62808
329	CDK1/CDC2 (Phospho-Tyr15)				0.107381	0.283976
330	p44/42 MAPK (Phospho-Thr202)	5342.5	4986.5		0.282578	0.080403		1.84192	1.83235		0.9948
331	p44/42 MAPK (Phospho-Tyr204)	5050.25	3655		0.224653	0.25421		1.74117	1.34307		0.771363
332	HSP27 (Phospho-Ser78)	3427			0.676776	0.742133		1.18152
333	HSP27 (Phospho-Ser82)	45882.8	9911.5		0.0441453	0.0254691		15.8189	3.64209		0.230237
334	SAPK/JNK (Phospho-Thr183)	3972	3598		0.0658685	0.0642646		1.36942	1.32213		0.965465
335	SAPK/JNK (Phospho-Tyr185)	3812.75			0.532729	0.282792		1.31451
336	NFkB-p105/p50 (Phospho-Ser932)				0.107269	0.279537
337	p38 MAPK (Phospho-Thr180)				0.127023	0.186594
338	p38 MAPK (Phospho-Tyr182)	5364	5639.5		0.23412	0.0216915		1.84934	2.0723		1.12056
339	RelB (Phospho-Ser552)	23624.5	19112.5		0.0733611	0.144918		8.14498	7.0231		0.862262
340	PTEN (Ab-380/382/383)	7421.75	5150.75		0.0332033	0.169475		2.55878	1.8927		0.739688
341	PTEN (Ab-370)	9230.5	4900.5		0.0504064	0.0555527		3.18238	1.80074		0.565848
342	P95/NBS1 (Ab-343)	35082	18321.8		0.0228366	0.0322838		12.0952	6.73253		0.556631
343	BCL-2 (Ab-56)	3383.5			0.21045	0.467072		1.16652
344	BCL-2 (Ab-70)				0.149754	0.33913
345	NFkB-p65 (Phospho-Thr505)	4896.5	3804		0.0633963	0.188487		1.68816	1.39782		0.828017
346	BAD (Ab-112)	4492.75			0.0935674	0.169894		1.54896
347	BAD (Ab-136)	3478.5			0.0916789	0.355274		1.19928
348	BAD (Ab-155)	3128.5			0.0124312	0.238774		1.07861
349	Estrogen Receptor-alpha (Ab-104)	9376.5	5523.5		0.0515068	0.225952		3.23272	2.02967		0.627853
350	Estrogen Receptor-alpha (Ab-106)	76874	55668.5		0.0857094	0.165292		26.5037	20.456		0.771817
351	Estrogen Receptor-alpha (Ab-118)				0.0517753	0.162215
352	Estrogen Receptor-alpha (Ab-167)	4289.25	3789		0.141199	0.219839		1.4788	1.39231		0.941516
353	Progesterone Receptor (Ab-190)	4614	3794		0.145896	0.08946		1.59076	1.39415		0.876404
354	HER2 (Ab-877)				0.0832775	0.172497
355	HER2 (Ab-1221/1222)	17199.5	11317		0.108577	0.110718		5.92984	4.15856		0.701294
356	HER2 (Ab-1248)	7057.5	4913.75		0.0526009	0.169591		2.4332	1.80561		0.742073
357	EGFR (Ab-1070)	18951.8	9958		0.0976986	0.164315		6.53396	3.65918		0.560025
358	EGFR (Ab-1092)	4422.25			0.0414934	0.332818		1.52465
359	Connexin 43 (Ab-367)	3658.5			0.0305379	0.348299		1.26133
360	DAB1 (Ab-232)				0.0333249	0.332837
361	NFkB-p65 (Ab-311)				0.0379261	0.16808
362	GluR1 (Ab-849)	82235	34713.8		0.0611877	0.135835		28.352	12.756		0.449914
363	GluR1 (Ab-863)				0.000795843	0.306023
364	HSF1 (Ab-303)				0.404978	0.405064
365	EGFR (Ab-1110)	4192.5			0.1523	0.286012		1.44544
366	MARCKS (Ab-163)				0.295705	0.415342
367	Merlin (Ab-518)				0.048766	0.399088
368	Synapsin (Ab-9)				0.0378638	0.392585
369	Histone H2A.X (Ab-139)	7413.25			0.153902	0.417737		2.55585
370	P70S6K (Ab-411)				0.204624	0.428339
371	Tau (Ab-422)				0.179543	0.400325
372	Cortactin (Ab-421)	3854.75	3942.25		0.0982309	0.0895935		1.329	1.44862		1.09001
373	Cortactin (Ab-466)	3551.75			0.0596265	0.106772		1.22453
374	CREB (Ab-129)	3263.25			0.100001	0.131412		1.12506
375	DAB1 (Ab-220)	6248.5	5886.25		0.00215012	0.138688		2.15428	2.16297		1.00403
376	DARPP-32 (Ab-34)	13612.5	10442.5		0.131474	0.0834918		4.69316	3.83721		0.817619
377	Dok-1 (Ab-362)	4776	3885.75		0.184624	0.225011		1.64661	1.42786		0.867152
378	P70S6K (Phospho-Ser371)	4750.5	3791.5		0.103152	0.156099		1.63782	1.39323		0.85066
379	P70S6K (Phospho-Thr389)				0.103263	0.500573
380	P70S6K (Phospho-Ser418)	4232.5			0.116779	0.494018		1.45923
381	P90RSK (Phospho-Thr359/Ser363)	6994.25			0.511709	0.193493		2.41139
382	P90RSK (Phospho-Ser380)	3807.5			0.207257	0.0527354		1.3127
383	P90RSK (Phospho-Thr573)	3571			0.377018	0.131732		1.23117
384	PAK1 (Phospho-Thr212)	3951.25			0.191037	0.135334		1.36227
385	PAK1/2/3 (Phospho-Thr423/402/421)	3732			0.349196	0.239594		1.28667
386	PAK1/2/3 (Phospho-Ser141)				0.495185	0.466482
387	PEA-15 (Phospho-Ser116)				0.147209	0.415327
388	PKA CAT (Phospho-Thr197)	3334.25			0.0626678	0.0464911		1.14954
389	PP2A-alpha (Phospho-Tyr307)				0.581252	0.273599
390	Raf1 (Phospho-Tyr341)	3532.5			0.113898	0.11809		1.21789
391	Raf1 (Phospho-Ser621)	3227.5			0.173956	0.308236		1.11274
392	RyR2 (Phospho-Ser2808)				0.136003	0.104666
393	SYK (Phospho-Tyr323)	5140.5	4429		0.10523	0.062265		1.77228	1.62749		0.9183
394	Synapsin (Phospho-Ser62)				0.164822	0.520507
395	Tuberin/TSC2 (Phospho-Ser939)				0.10444	0.39047
396	Tuberin/TSC2 (Phospho-Thr1462)	3504.75			0.0235047	0.3719		1.20833
397	VAV2 (Phospho-Tyr142)	4144.75			0.0318175	0.249353		1.42898
398	Catenin beta (Phospho-Tyr489)				0.109288	0.441251
399	CREB (Phospho-Thr100)	4632.5			0.161646	0.614925		1.59714
400	Ezrin (Phospho-Tyr478)				0.122753	0.919931
401	p53 (Phospho-Ser366)	3285.75			0.076505	0.25016		1.13282
402	p53 (Phospho-Ser378)				0.340281	0.678356
403	Rb (Phospho-Ser608)	4410			0.239871	0.129449		1.52043
404	SRF (Phospho-Ser77)				0.360369	0.383299
405	Trk A (Phospho-Tyr701)				0.035568	0.443949
406	Trk A (Phospho-Tyr680/681)				0.00939743	0.276885
407	Abl1 (Phospho-Thr754/735)	3239.75			0.106838	0.319513		1.11696
408	B-RAF (Phospho-Ser446)	3257.5			0.0909525	0.436374		1.12308
409	CaMK2-beta/gamma/delta (Phospho-Thr287)	4102.25			0.233131	0.2616		1.41433
410	MAP3K1/MEKK1 (Phospho-Thr1381)				0.151081	0.455981
411	MKK3/MAP2K3 (Phospho-Thr222)				0.123439	0.443814
412	MKK7/MAP2K7 (Phospho-Ser271)				0.478968	0.113852
413	MKK7/MAP2K7 (Phospho-Thr275)	3807.75	3646.5		0.757571	0.207294		1.31279	1.33995		1.02069
414	MSK1 (Phospho-Ser212)	6423.5	5107		0.475661	0.550233		2.21462	1.87662		0.847381
415	MSK2 (Phospho-Thr568)	3845.25			0.0947958	0.442385		1.32572
416	VE-Cadherin (Phospho-Tyr731)	25290.2	15661.8		0.339808	0.00665943		8.71927	5.75509		0.660042
417	WWOX (Phospho-Tyr33)	4805.25	3622.5		0.757764	0.835645		1.6567	1.33113		0.803483
418	Claudin 3 (Phospho-Tyr219)		3844		0.131561	0.382434			1.41252
419	Claudin 6 (Phospho-Tyr219)				0.103802	0.13604
420	Claudin 7 (Phospho-Tyr210)	5092.25			0.15462	0.527655		1.75565
421	PLD2 (Phospho-Tyr169)				0.00367487	0.379297
422	AMPK1/AMPK2 (Ab-485/491)				0.133042	0.385616
423	MKK6/MAP2K6 (Ab-207)	12825	7041.5		0.291113	0.244522		4.42165	2.58748		0.585184
424	p38 MAPK (Ab-180)				0.0546556	0.448461
425	Catenin beta (Ab-33)				0.104461	0.473771
426	P70S6K (Ab-421)				0.0853834	0.465033
427	GSK3 alpha/beta (Ab-216/279)				0.100448	0.366584
428	Caspase 8 (Ab-347)				0.190296	0.515715
429	CDC25B (Ab-323)				0.148627	0.534612
430	Cyclin B1 (Ab-126)				0.447782	0.469108
431	Cyclin E1 (Ab-395)				0.11085	0.289048
432	KSR (Ab-392)				0.15098	0.416052
433	PLC beta3 (Ab-1105)				0.150833	0.478449
434	STAT5B (Ab-731)				0.114754	0.526255
435	PKC pan activation site	3891.75			0.0562342	0.121459		1.34175
436	PKC zeta (Ab-560)				0.0231305	0.133458
437	PKD1/PKC mu (Ab-205)				0.115677	0.436711
438	PKD1/PKC mu (Ab-463)	4495.5			0.0564679	0.257343		1.54991
439	PKD2 (Ab-876)				0.036736	0.351713
440	Rb (Ab-811)				0.041677	0.485412
441	Rb-like-2 (RBL2) (Ab-952)				0.158285	0.419675
442	AKT1 (Ab-326)	3006.25			0.265672	0.474657		1.03646
443	BAD (Ab-91/128)				0.142034	0.564477
444	BAD (Ab-134)	3225.75			0.00975471	0.523049		1.11214
445	Calmodulin (Ab-79/81)	4089.75			0.455152	0.185791		1.41002
446	CaMK1-alpha (Ab-177)				0.513972	0.0612226
447	CaMK4 (Ab-196/200)				0.0683163	0.358887
448	Caspase 9 (Ab-153)	5560.25	4377		0.211423	0.146849		1.917	1.60838		0.839009
449	Caspase 9 (Ab-144)				0.163515	0.465505
450	Caspase 9 (Ab-196)	35053.8	24088		0.0650852	0.109847		12.0854	8.85141		0.732404
451	Caspase 3 (Ab-150)				0.126743	0.300308
452	Catalase (Ab-385)	8530.25	4040		0.4136	0.362655		2.94096	1.48454		0.504782
453	Catenin beta (Ab-654)	3844.25	4150		0.0707245	0.546261		1.32537	1.52496		1.15059
454	Fos (Ab-374)	7926.5	6489.5		0.00187337	0.0572049		2.7328	2.38464		0.872598
455	Gab2 (Ab-623)				0.173858	0.466519
456	MAPKAPK2 (Ab-272)	3306.75			0.0428744	0.175045		1.14006
457	MEF2C (Ab-396)				0.0996895	0.243516
458	MKP-1/2 (Ab-296/318)	4129.25	3638.5		0.0689255	0.0627719		1.42363	1.33701		0.939152
459	NFAT3 (Ab-168/170)	4805	3609.5		0.0114785	0.0448615		1.65661	1.32635		0.800642
460	SREBP-1 (Ab-439)				0.117106	0.444927
461	Tuberin/TSC2 (Ab-981)	3915.75			0.419036	0.671856		1.35003
462	MKK4/SEK1 (Ab-80)	14358	7358.25		0.211669	0.0956647		4.95018	2.70387		0.546217
463	Ephrin B2 (Ab-330)	9409	6140.5		0.119492	0.238831		3.24392	2.2564		0.695576
464	p130Cas (Ab-410)	3807.25			0.303941	0.888851		1.31262
465	PLCG1 (Ab-771)	6187.5	3777		0.0284557	0.137789		2.13325	1.3879		0.650603
466	PLCG1 (Ab-783)				0.0451687	0.566177
467	LYN (Ab-507)	81822	53566.2		0.211435	0.0108443		28.2096	19.6835		0.697759
468	PLCG2 (Ab-753)	4986	4673.5		0.0199964	0.134809		1.71901	1.71733		0.999021
469	ATF1 (Ab-63)	5202.25			0.0388061	0.129176		1.79357
470	CD19 (Ab-531)				0.0175871	0.0239739
471	ATPase (Ab-16)				0.11123	0.537434
472	FGFR1 (Ab-766)	4792.75	6006		0.0688259	0.513318		1.65239	2.20697		1.33563
473	AKT1 (Phospho-Thr308)				0.0957616	0.15859
474	PTEN (Phospho-Ser380/Thr382/Thr383)				0.123456	0.417109
475	P95/NBS1 (Phospho-Ser343)				0.158718	0.50642
476	P73 (Phospho-Tyr99)				0.14552	0.454891
477	FAK (Phospho-Tyr861)	3866			0.360321	0.436864		1.33287
478	Integrin beta-3 (Phospho-Tyr773)	4096.75	4468.5		0.488377	0.152071		1.41243	1.642		1.16254
479	Chk2 (Phospho-Thr68)	3123			0.388082	0.0276952		1.07671
480	PTEN (Phospho-Ser370)				0.338985	0.192256
481	Ezrin (Phospho-Tyr353)	3597.5			0.133264	0.133049		1.2403
482	BCL-2 (Phospho-Thr56)	3176.5			0.0166954	0.227345		1.09516
483	BCL-2 (Phospho-Ser70)	3470.5			0.288303	0.514448		1.19652
484	BCL-XL (Phospho-Ser62)	6693.75	6138.25		0.167276	0.0330039		2.30779	2.25557		0.977371
485	BAD (Phospho-Ser112)				0.00588659	0.0153464
486	BAD (Phospho-Ser136)	4068.5	3915.75		0.258441	0.0107445		1.40269	1.43889		1.02581
487	BAD (Phospho-Ser155)				0.00649949	0.204239
488	Estrogen Receptor-alpha (Phospho-Ser104)	3809.5			0.455318	0.277645		1.31339
489	Estrogen Receptor-alpha (Phospho-Ser106)				0.161252	0.309973
490	Estrogen Receptor-alpha (Phospho-Ser118)	4816.5	4373.25		0.0544662	0.0696072		1.66058	1.607		0.967737
491	Estrogen Receptor-alpha (Phospho-Ser167)				0.528479	0.771226
492	Synuclein alpha (Phospho-Tyr125)				0.0678676	0.13293
493	Tau (Phospho-Thr212)	3476			0.456487	0.579971		1.19841
494	Connexin 43 (Phospho-Ser367)	4298.75			0.0514035	0.570634		1.48207
495	DAB1 (Phospho-Tyr232)				0.231981	0.469168
496	NFkB-p65 (Phospho-Ser311)	9376.75			0.0384971	0.526734		3.2328
497	GluR1 (Phospho-Ser849)	3724.5			0.106887	0.696418		1.28409
498	GluR1 (Phospho-Ser863)				0.0307764	0.551631
499	HSF1 (Phospho-Ser303)				0.279396	0.889713
500	EGFR (Phospho-Tyr1110)				0.0400569	0.194562
501	MARCKS (Phospho-Ser163)				0.3554	0.680826
502	Merlin (Phospho-Ser518)				0.0485241	0.392188
503	Synapsin (Phospho-Ser9)	6088.5	4471.75		0.0505201	0.0473592		2.09912	1.6432		0.782802
504	Histone H2A.X (Phospho-Ser139)	4939.5			0.00386514	0.0280019		1.70298
505	P70S6K (Phospho-Ser411)				0.0773686	0.58561
506	Tau (Phospho-Ser422)				0.0509558	0.418887
507	Cortactin (Phospho-Tyr421)	4748.25			0.874232	0.47908		1.63705
508	Cortactin (Phospho-Tyr466)				0.13665	0.477784
509	CREB (Phospho-Ser129)				0.0642696	0.512167
510	DAB1 (Phospho-Tyr220)				0.0830242	0.296628
511	P73 (Ab-99)	3588.75			0.100389	0.279304		1.23729
512	FAK (Ab-861)	3159.5			0.013652	0.342604		1.08929
513	VEGFR2 (Ab-1175)	4282			0.0541642	0.281014		1.4763
514	VEGFR2 (Ab-1214)	68748.2	42177		0.00777066	0.0421813		23.7022	15.4984		0.653881
515	VEGFR2 (Ab-951)	79962.8	41298.5		0.0483931	0.130554		27.5686	15.1756		0.550467
516	IGF1R (Ab-1161)				0.0688957	0.332834
517	IGF1R (Ab-1165/1166)				0.222532	0.369012
518	Integrin beta-3 (Ab-773)	3866.5			0.172456	0.407261		1.33305
519	p53 (Ab-6)				0.0156584	0.276341
520	p53 (Ab-9)				0.293254	0.311339
521	p53 (Ab-15)				0.0404828	0.25704
522	p53 (Ab-18)	4583.25			0.0576238	0.311701		1.58016
523	Chk2 (Ab-68)	36144.5	23945.2		0.105994	0.349445		12.4615	8.79895		0.706093
524	p53 (Ab-33)				0.102546	0.201793
525	p53 (Ab-37)	3488.25			0.368833	0.203523		1.20264
526	p53 (Ab-46)				0.127883	0.280155
527	p53 (Ab-315)	9059.5	6895.5		0.116375	0.289283		3.12343	2.53383		0.811234
528	Tau (Ab-356)	29269.5	14386.8		0.0756402	0.257521		10.0912	5.28657		0.52388
529	Tau (Ab-396)	8852.5	8203.75		0.0869855	0.274223		3.05206	3.01456		0.987713
530	Dok-1 (Ab-398)				0.145183	0.0338684
531	Dok-2 (Ab-299)				0.0486874	0.544015
532	eIF2A (Ab-51)	8041.75			0.18153	0.0495851		2.77254
533	PKR (Ab-446)				0.167446	0.422953
534	GAP43 (Ab-41)				0.0160036	0.440469
535	Integrin beta-3 (Ab-785)				0.0243388	0.3343
536	Ret (Ab-905)	3130.75			0.0983614	0.723272		1.07938
537	P70S6K (Ab-424)	3244.25			0.139819	0.302909		1.11851
538	Synuclein alpha (Ab-133)				0.139099	0.516172
539	CaMK2A (Ab-286)	6822.75	6915.75		0.0195361	0.143707		2.35227	2.54127		1.08035
540	BIM (Ab-69/65)				0.0100015	0.305292
541	CPI17 alpha (Ab-38)				0.0373054	0.32224
542	PKR (Ab-451)				0.144528	0.369228
543	Gab1 (Ab-627)				0.0575088	0.436845
544	GluR2 (Ab-880)	47880.8	30710.8		0.131872	0.00894511		16.5078	11.285		0.683619
545	MARCKS (Ab-158)	3685			0.0759876	0.124885		1.27047
546	MEK1 (Ab-291)	6140			0.0320156	0.457946		2.11688
547	NMDAR1 (Ab-897)				0.0509497	0.406573
548	PKC delta (Ab-645)	3883.5	4732		0.549699	0.0872676		1.33891	1.73883		1.29869
549	Tyrosine Hydroxylase (Phospho-Ser8)				0.0176907	0.320465
550	VEGFR1 (Phospho-Tyr1333)				0.535565	0.224131
551	VEGFR2 (Phospho-Tyr1059)	2990.5			0.414972	0.467867		1.03103
552	WASP (Phospho-Tyr290)	4278.5			0.0613151	0.217113		1.47509
553	Zap-70 (Phospho-Tyr292)				0.208568	0.269488
554	Zap-70 (Phospho-Tyr315)				0.321655	0.247458
555	AKT1 (Phospho-Tyr474)	3411.5			0.716123	0.415773		1.17618
556	AKT1 (Phospho-Ser246)	3327.5			0.699138	0.242311		1.14722
557	AKT1 (Phospho-Thr72)				0.243075	0.394313
558	c-Abl (Phospho-Tyr245)	5017.75			0.0543251	0.276886		1.72996
559	CDC25C (Phospho-Thr48)	3388.25			0.0827471	0.109324		1.16816
560	Chk1 (Phospho-Ser296)	4360.25			0.0660847	0.173524		1.50328
561	Raf1 (Phospho-Ser296)	4951.5			0.221779	0.377133		1.70712
562	Cyclin B1 (Phospho-Ser147)				0.531875	0.669317
563	Cyclin E1 (Phospho-Thr77)	6817.75	4237		0.288174	0.44359		2.35054	1.55693		0.662372
564	eIF4B (Phospho-Ser422)				0.056286	0.526102
565	eIF4G (Phospho-Ser1108)	3401.5			0.420543	0.529374		1.17273
566	IRS-1 (Phospho-Ser794)	3921.25			0.0318277	0.442672		1.35192
567	LAT (Phospho-Tyr171)				0.108907	0.578149
568	P70S6K-beta (Phospho-Ser423)	3752.25			0.100537	0.149601		1.29366
569	PAK1 (Phospho-Ser204)	3898.75			0.345959	0.151663		1.34416
570	PAK2 (Phospho-Ser192)	2998.75			0.653521	0.238594		1.03387
571	PAK3 (Phospho-Ser154)				0.0867701	0.499692
572	PKC beta/PKCB (Phospho-Ser661)				0.0218468	0.336262
573	PKC delta (Phospho-Tyr64)				0.045646	0.333519
574	RSK1/2/3/4 (Phospho-Ser221/227/218/232)				0.425454	0.817587
575	Src (Phospho-Ser75)				0.155383	0.713574
576	SLP-76 (Phospho-Tyr128)				0.134203	0.699155
577	LCK (Phospho-Ser59)				0.20873	0.490137
578	Fos (Phospho-Thr232)				0.0544645	0.585379
579	Src (Phospho-Tyr216)	4646.5	3594		0.0184138	0.0987667		1.60197	1.32066		0.824397
580	Gab2 (Phospho-Ser159)				0.13994	0.422917
581	Pyk2 (Phospho-Tyr579)				0.0970527	0.499436
582	GRK2 (Phospho-Ser685)				0.134811	0.648614
583	BRCA1 (Phospho-Ser1457)				0.0487178	0.541944
584	Cyclin C (Phospho-Ser275)				0.225925	0.426973
585	Gab2 (Phospho-Tyr643)	19047	10655.8		0.114046	0.232888		6.5668	3.91558		0.596269
586	MAPKAPK2 (Phospho-Ser272)	3572.25	4611		0.237236	0.572464		1.2316	1.69436		1.37574
587	HER2 (Phospho-Thr686)				0.17994	0.00278279
588	NFkB-p105/p50 (Ab-927)	13125	9253.5		0.071438	0.0635009		4.52508	3.4003		0.751435
589	Shc (Ab-427)				0.0308076	0.248946
590	Smad1 (Ab-465)				0.172182	0.492504
591	Smad2 (Ab-467)				0.0162149	0.365664
592	Smad3 (Ab-425)				0.0152403	0.452772
593	FAS (Phospho-Tyr291)				0.208126	0.2294
594	ACC1 (Ab-80)	9722	3983.5		0.26802	0.836245		3.35184	1.46378		0.436711
595	Caspase 6 (Ab-Ser257)	5019.5			0.373452	0.0992531		1.73056
596	Caspase 9 (Ab-125)				0.60907	0.0765005
597	c-PLA2 (Ab-505)				0.0620169	0.385984
598	EEF2 (Ab-56)	5883.25	3767		0.127341	0.3116		2.02836	1.38423		0.682437
599	HSL (Ab-554)				0.503575	0.379658
600	Pyk2 (Ab-881)				0.459693	0.798776
601	Pyk2 (Ab-580)	8220.5			0.66027	0.579254		2.83417
602	SRF (Ab-99)	6516.5	4551.25		0.295582	0.344212		2.24668	1.67241		0.74439
603	STAT2 (Ab-690)				0.0379815	0.463477
604	SYK (Ab-348)	6337.75	5679.75		0.0117707	0.209465		2.18505	2.08709		0.955165
605	SYK (Ab-525)	14996.8	16302		0.15133	0.232839		5.1704	5.99035		1.15859
606	CD227/mucin 1 (Ab-1243)				0.112798	0.38433
607	CD4 (Ab-433)	19219.5	4071		0.382223	0.112206		6.62627	1.49593		0.225758
608	CDC25A (Ab-124)				0.104826	0.352815
609	CDC25B (Ab-353)				0.0412263	0.317935
610	CDK7 (Ab-170)				0.0792146	0.439401
611	Chk1 (Ab-286)	6377.25			0.0775603	0.331876		2.19867
612	Met (Ab-1003)				0.108932	0.403019
613	Cyclin D1 (Ab-90)	4033			0.0739894	0.310091		1.39045
614	Cyclin E2 (Ab-392)				0.0558877	0.493379
615	Keratin 18 (Ab-52)				0.00868983	0.398713
616	Keratin 8 (Ab-432)				0.0243956	0.4921
617	Catenin delta-1 (Ab-228)				0.053467	0.323271
618	Raf1 (Ab-43)	3546	3834		0.157534	0.300253		1.22255	1.40885		1.15239
619	DNA-PK (Ab-2647)				0.00933621	0.591385
620	DNA-PK (Ab-2638)	4376.75			0.0590501	0.359958		1.50896
621	DNA-PK (Ab-2056)				0.0388724	0.411594
622	EGFR (Ab-1069)				0.0944493	0.361143
623	ERK3 (Ab-189)	3479	4487.5		0.138617	0.400707		1.19945	1.64898		1.37478
624	FAK (Ab-910)	31229.5	14006.8		0.24791	0.549586		10.7669	5.14694		0.478032
625	AurA (Phospho-Ser342)	3306.25			0.0753891	0.0704357		1.13989
626	Lamin A/C (Ab-392)	49795.5	28163.5		0.0322771	0.126616		17.1679	10.349		0.602811
627	MITF (Ab-73)	9577	5406.5		0.222535	0.193436		3.30184	1.98668		0.601688
628	PLCG2 (Ab-1217)				0.0755191	0.411984
629	PLK1 (Ab-210)	3407			0.121622	0.379443		1.17463
630	PPAR-BP (Ab-1457)	3688.75			0.162076	0.0335173		1.27176
631	PPAR-gamma (Ab-112)	62194.5	26242		0.0419413	0.367969		21.4427	9.64292		0.449707
632	WAVE1 (Ab-125)				0.109789	0.391325
633	XIAP (Ab-87)	7669.75	6148.5		0.110956	0.513956		2.64429	2.25934		0.854422
634	ATP-Citrate Lyase (Ab-454)				0.124206	0.261918
635	Mst1/Mst2 (Ab-183)				0.0811931	0.530643
636	Myosin regulatory light chain 2 (Ab-18)				0.0545819	0.356003
637	p130Cas (Ab-165)				0.0480225	0.458724
638	PP1 alpha (Ab-320)	3671.75			0.181122	0.241924		1.2659
639	TLK1 (Ab-764)	5965.25	4387.25		0.124998	0.367555		2.05663	1.61214		0.783878
640	CK2-b (Ab-209)				0.119521	0.365237
641	EPHA2/3/4 (Ab-588/596)				0.11438	0.299522
642	EPHB1/2 (Ab-594/604)				0.0792721	0.316908
643	Ephrin B1 (Ab-317)				0.18562	0.558501
644	Progesterone Receptor (Phospho-Ser190)				0.116369	0.549276
645	HER2 (Phospho-Tyr877)				0.376361	0.718021
646	HER2 (Phospho-Tyr1221/Tyr1222)	3688			0.133062	0.235207		1.2715
647	HER2 (Phospho-Tyr1248)				0.0750194	0.180326
648	EGFR (Phospho-Ser1070)				0.153909	0.453011
649	EGFR (Phospho-Tyr1092)	4278.75			0.0190875	0.189465		1.47518
650	G3BP-1 (Phospho-Ser232)				0.0287427	0.479609
651	ICAM-1 (Phospho-Tyr512)	4182.75			0.220699	0.24435		1.44208
652	VEGFR2 (Phospho-Tyr1175)	4865.75			0.49766	0.372825		1.67756
653	VEGFR2 (Phospho-Tyr1214)	4017.75			0.40171	0.437182		1.38519
654	VEGFR2 (Phospho-Tyr951)				0.0985695	0.548533
655	IGF1R (Phospho-Tyr1161)	4296.5			0.150095	0.18119		1.4813
656	IGF1R (Phospho-Tyr1165/1166)	4604.25	3963		0.0791689	0.0940311		1.5874	1.45625		0.917381
657	Paxillin (Phospho-Tyr118)	3660.25			0.0209606	0.0966233		1.26194
658	Caveolin-1 (Phospho-Tyr14)				0.318507	0.0517658
659	Src (Phospho-Tyr418)	22816.5	12949.5		0.0299683	0.137495		7.8664	4.75844		0.604907
660	p53 (Phospho-Ser6)				0.072426	0.4357
661	p53 (Phospho-Ser9)				0.253523	0.539855
662	p53 (Phospho-Ser15)	5789	11034.8		0.0808611	0.202973		1.99586	4.05484		2.03162
663	DARPP-32 (Phospho-Thr34)	4184.75			0.245094	0.122942		1.44277
664	Dok-1 (Phospho-Tyr362)	3076			0.207351	0.129559		1.06051
665	Dok-1 (Phospho-Tyr398)				0.0764152	0.38578
666	Dok-2 (Phospho-Tyr299)	3946.5			0.140293	0.210558		1.36063
667	eIF2A (Phospho-Ser51)				0.315434	0.229632
668	PKR (Phospho-Thr446)				0.140453	0.56392
669	GAP43 (Phospho-Ser41)	4007.75			0.0847769	0.345224		1.38174
670	Integrin beta-3 (Phospho-Tyr785)				0.0428229	0.610408
671	Ret (Phospho-Tyr905)				0.294598	0.787699
672	P70S6K (Phospho-Ser424)				0.108434	0.332983
673	Synuclein alpha (Phospho-Tyr133)				0.121883	0.591816
674	Synuclein alpha (Phospho-Tyr136)				0.175383	0.612342
675	CaMK2A (Phospho-Thr286)				0.183914	0.633769
676	BIM (Phospho-Ser69/65)	3078			0.29681	0.00588961		1.0612
677	CPI17 alpha (Phospho-Thr38)	3131.75			0.0734935	0.266334		1.07973
678	PKR (Phospho-Thr451)				0.115335	0.679531
679	Gab1 (Phospho-Tyr627)				0.0447695	0.445152
680	GluR2 (Phospho-Ser880)				0.0990714	0.527993
681	MARCKS (Phospho-Ser158)				0.198736	0.258243
682	Ezrin (Ab-353)				0.307645	0.120908
683	Tau (Ab-235)	134928	73834.5		0.0594916	0.172528		46.5189	27.1313		0.583233
684	Tau (Ab-181)	4167.75			0.00941621	0.519319		1.43691
685	Tau (Ab-205)	6395.5	5637.75		0.221569	0.352503		2.20496	2.07165		0.939541
686	Tau (Ab-214)	5187.5	5129.25		0.379895	0.366357		1.78848	1.8848		1.05385
687	Tau (Ab-231)	4132.75	4032		0.0950451	0.380561		1.42484	1.4816		1.03984
688	Tau (Ab-262)				0.0101539	0.305463
689	Tau (Ab-404)	8375.5	6609		0.140738	0.289947		2.88761	2.42855		0.841026
690	G3BP-1 (Ab-232)	7899.5	5222		0.0987327	0.335815		2.7235	1.91888		0.704566
691	Catenin beta (Ab-41/45)				0.0539754	0.397137
692	Androgen Receptor (Ab-213)	3309.75			0.0464675	0.352523		1.1411
693	Androgen Receptor (Ab-650)	4494	3991.75		0.291402	0.477664		1.54939	1.46681		0.946705
694	ICAM-1 (Ab-512)				0.150407	0.632037
695	Paxillin (Ab-118)				0.0641694	0.348046
696	Rb (Ab-795)				0.0101373	0.523197
697	Rb (Ab-807)	5981.5	4157.5		0.0124126	0.270937		2.06223	1.52772		0.74081
698	Rb (Ab-780)	6346.75	7112.75		0.218647	0.194603		2.18816	2.61366		1.19446
699	CDK2 (Ab-160)				0.0878947	0.448201
700	Caveolin-1 (Ab-14)				0.0346174	0.340893
701	PKC theta (Ab-676)				0.0528999	0.344707
702	14-3-3 zeta (Ab-58)				0.0356459	0.20164
703	ADD1 (Ab-726)	3156.5	3693		0.245074	0.390986		1.08826	1.35703		1.24698
704	AMPK1 (Ab-172)				0.104963	0.284996
705	Amyloid beta A4 (Ab-743/668)	5796.25			0.672857	0.416393		1.99836
706	CREB (Ab-142)				0.254257	0.251195
707	DARPP-32 (Ab-75)	4429.75			0.0190754	0.0636167		1.52724
708	EGFR (Ab-678)				0.18197	0.426384
709	EGFR (Ab-693)	9986.5	3632.5		0.17737	0.358371		3.44303	1.3348		0.387683
710	GABA-RB (Ab-434)				0.0917015	0.495547
711	HSP90B (Ab-254)	3627.25			0.234419	0.547296		1.25056
712	IkB-epsilon (Ab-22)	22279.8	13268.8		0.0386723	0.0883301		7.68135	4.87575		0.634752
713	Keratin 18 (Ab-33)				0.0450745	0.599992
714	Keratin 8 (Ab-73)	3547.5			0.0145508	0.329054		1.22306
715	MEF2A (Ab-408)	13534.5	8097		0.277263	0.126802		4.66626	2.97533		0.637627
716	Myc (Ab-62)				0.0075233	0.4385
717	Opioid Receptor (Ab-375)				0.066347	0.552532
718	PKC zeta (Ab-410)				0.0422617	0.238018
719	Shc (Ab-349)	16901.2	15247.2		0.0747428	0.252819		5.82701	5.60277		0.961517
720	LKB1 (Phospho-Ser428)	4860.75	3810		0.141472	0.421666		1.67583	1.40003		0.835423
721	LKB1 (Phospho-Thr189)	5786	5157.25		0.143963	0.0928915		1.99483	1.89509		0.950001
722	MAPKAPK2 (Phospho-Thr222)				0.155101	0.223339
723	MEK1 (Phospho-Ser298)	19296.5	17249		0.0282528	0.689684		6.65282	6.33834		0.95273
724	MEK1 (Phospho-Thr286)	6262.5	4063.5		0.494438	0.243272		2.15911	1.49318		0.691571
725	MSK1 (Phospho-Ser360)	8081.5	5773.25		0.108059	0.244898		2.78624	2.12145		0.7614
726	MSK1 (Phospho-Thr581)				0.152076	0.510226
727	mTOR (Phospho-Ser2481)				0.18045	0.621778
728	p53 (Phospho-Thr81)	8381.25	4123.25		0.22117	0.0544489		2.88959	1.51513		0.524343
729	p63 (Phospho-Ser455)				0.0886157	0.435774
730	PAK2 (Phospho-Ser20)				0.0138197	0.500919
731	PEA-15 (Phospho-Ser104)				0.0867805	0.521331
732	PKC alpha/beta II (Phospho-Thr638)				0.317873	0.602804
733	PKC delta (Phospho-Thr505)				0.100808	0.527436
734	PKC delta (Phospho-Tyr313)				0.137897	0.403439
735	PKC theta (Phospho-Thr538)				0.0179014	0.541242
736	PKD1/PKC mu (Phospho-Ser910)				0.0780471	0.451115
737	PLC beta3 (Phospho-Ser537)				0.0688448	0.248182
738	Ras-GRF1 (Phospho-Ser916)				0.136015	0.454232
739	MDM4 (Phospho-Ser367)	5321.25			0.0570735	0.406501		1.8346
740	MEF2C (Phospho-Ser396)				0.0467261	0.624823
741	MKP-1/2 (Phospho-Ser296/318)	4260.5			0.197336	0.0959183		1.46888
742	SREBP-1 (Phospho-Ser439)				0.392932	0.512622
743	PLCG1 (Phospho-Tyr771)				0.150515	0.252972
744	LYN (Phospho-Tyr507)	4179			0.279865	0.354574		1.44079
745	p130Cas (Phospho-Tyr410)				0.025017	0.677116
746	PLCG1 (Phospho-Tyr783)	3867.25			0.147464	0.331388		1.3333
747	PLCG2 (Phospho-Tyr753)				0.0765621	0.612726
748	ATF1 (Phospho-Ser63)				0.0935406	0.412635
749	CD19 (Phospho-Tyr531)	4569			0.9035	0.633979		1.57525
750	Fyn (Phospho-Tyr530)		4871.75		0.133692	1.12059			1.79018
751	ATPase (Phospho-Ser16)				0.0572734	0.579904
752	CBL (Phospho-Tyr774)				0.443847	0.079735
753	CBL (Phospho-Tyr700)	4181.5	4307.5		0.156083	0.0783029		1.44165	1.58284		1.09794
754	FGFR1 (Phospho-Tyr766)	3163.75	4007.5		0.0441418	0.507988		1.09076	1.4726		1.35007
755	FGFR1 (Phospho-Tyr654)	7534	5937.75		0.17429	0.148799		2.59748	2.18189		0.840003
756	Lamin A/C (Phospho-Ser392)				0.460653	0.107015
757	MITF (Phospho-Ser73)	4130.75	4566		0.0670174	0.358354		1.42415	1.67783		1.17813
758	4E-BP1 (Ab-65)	65245	41889		0.407303	0.0599595		22.4944	15.3926		0.684285
759	4E-BP1 (Ab-70)				0.0855864	0.19078
760	Abl1 (Ab-204)	95668.2	55456		0.0193096	0.270367		32.9834	20.3779		0.617825
761	ACC1 (Ab-79)	3505.5			0.597475	0.743387		1.20858
762	AKT1 (Ab-450)				0.423077	0.49349
763	AKT1 (Ab-124)	4917			0.118786	0.250802		1.69522
764	AMPK beta1 (Ab-182)				0.181815	0.373091
765	Chk2 (Ab-387)	5598	3733.5		0.317301	0.0221592		1.93001	1.37192		0.710833
766	Cyclin D1 (Ab-286)	32519.5	19318.5		0.10335	0.0478396		11.2117	7.0988		0.633161
767	Cyclin D3 (Ab-283)	4057.75			0.289012	0.449384		1.39898
768	Interferon-alpha/beta receptor alpha chain (Phospho-Tyr466)				0.035811	0.439298
769	DYN1 (Ab-774)	35395.8	19447.5		0.364354	0.298768		12.2033	7.1462		0.585595
770	E2F1 (Ab-433)	8444.75	4423.5		0.15185	0.423609		2.91148	1.62547		0.558295
771	FAK (Ab-576)				0.0571511	0.460108
772	HDAC5 (Ab-259)				0.0971375	0.639351
773	HSL (Ab-552/563)				0.083019	0.484282
774	IkB-beta (Ab-19)				0.022779	0.413967
775	IKK-alpha/beta (Ab-180/181)	3402.5	5010.25		0.739631	0.149953		1.17307	1.84107		1.56944
776	IKK-alpha/beta (Ab-176/177)	26458.8	14866.2		0.0175716	0.256159		9.12213	5.46277		0.598848
777	FAS (Ab-291)	5182	4059.75		0.0649523	0.0239491		1.78659	1.4918		0.835
778	FosB (Ab-27)				0.0475991	0.379884
779	GRK1 (Ab-21)				0.0537307	0.437003
780	HDAC3 (Ab-424)	6087.75	4562.75		0.12167	0.304446		2.09886	1.67663		0.79883
781	HDAC6 (Ab-22)	7549.25	5809.5		0.119752	0.250369		2.60274	2.13477		0.820199
782	HER2 (Ab-686)				0.0854285	0.49386
783	HER3/ErbB3 (Ab-1222)				0.0873739	0.442299
784	HER3/ErbB3 (Ab-1289)				0.296842	0.461284
785	HER4/ErbB4 (Ab-1284)	6385	4134.25		0.135552	0.612053		2.20134	1.51918		0.690113
786	Smad1 (Ab-187)				0.0428792	0.512056
787	Smad2 (Ab-255)	4882.5			0.0989153	0.440096		1.68333
788	Smad2 (Ab-250)				0.0796461	0.382411
789	Smad2 (Ab-245)				0.00810769	0.394707
790	Smad2 (Ab-220)				0.0172843	0.492821
791	Smad2/3 (Ab-8)				0.00290719	0.494828
792	Smad3 (Ab-179)	4229.75	3869.75		0.190495	0.187204		1.45828	1.42198		0.975108
793	Smad3 (Ab-204)				0.167869	0.499054
794	Smad3 (Ab-213)				0.0804666	0.354325
795	Calsenilin/KCNIP3 (Ab-63)	40601	23773		0.0802877	0.125104		13.9979	8.73566		0.624068
796	Epo-R (Ab-368)	3722.5			0.115872	0.344352		1.2834
797	Interferon-alpha/beta receptor alpha chain (Ab-466)	3504.25			0.0307723	0.297516		1.20815
798	IL-2RA/CD25 (Ab-268)				0.125808	0.484814
799	WEE1 (Phospho-Ser53)				0.041331	0.40738
800	MKK4/SEK1 (Ab-257)				0.0633745	0.450311
801	ATP1A1/Na+K+ ATPase1 (Ab-23)	3384.25			0.0241326	0.697414		1.16678
802	CK1-A (Ab-321)				0.0779703	0.516191
803	HSP90B (Ab-226)	3305.5			0.678763	0.398775		1.13963
804	Merlin (Ab-10)	4198			0.326772	0.545124		1.44734
805	MAP3K7/TAK1 (Ab-187)				0.138934	0.431763
806	MAP3K7/TAK1 (Ab-439)	7738.75	3574		0.120748	0.6802		2.66807	1.31331		0.49223
807	MAP3K8/COT (Ab-400)				0.187124	0.501865
808	MYT1 (Ab-83)	5622.25			0.128222	0.362066		1.93837
809	WEE1 (Ab-53)				0.0807014	0.478142
810	EPB41 (Ab-418/660)	3036.5			0.265238	0.459659		1.04689
811	Mnk1 (Ab-385)	4117.75	4526		0.149999	0.039058		1.41967	1.66313		1.17149
812	RAD51 (Ab-309)				0.0566915	0.288209
813	TIF-IA (Ab-649)				0.0189657	0.312681
814	Lamin A (Ab-22)				0.0659016	0.436874
815	p53 (Phospho-Thr18)				0.0157196	0.44468
816	p53 (Phospho-Ser33)				0.0176637	0.494937
817	p53 (Phospho-Ser37)	5432.25	4280		0.0643682	0.0386596		1.87287	1.57273		0.839747
818	p53 (Phospho-Ser46)	3700	3656		0.0466308	0.299012		1.27564	1.34344		1.05315
819	p53 (Phospho-Ser315)				0.090765	0.476789
820	Tau (Phospho-Ser356)				0.0427169	0.663789
821	Tau (Phospho-Ser396)	3354.5			0.273821	0.0212461		1.15652
822	Tau (Phospho-Ser235)	3612			0.136645	0.450723		1.2453
823	Tau (Phospho-Thr181)	4419.5			0.110558	0.0875872		1.5237
824	Tau (Phospho-Thr205)	5770	5147.25		0.150245	0.0780981		1.98931	1.89142		0.950789
825	Tau (Phospho-Ser214)				0.481451	0.0429758
826	Tau (Phospho-Thr231)	3368.75			0.0935113	0.197173		1.16144
827	Tau (Phospho-Ser262)				0.0292728	0.600186
828	Tau (Phospho-Ser404)	5331.75	4630.5		0.220219	0.177597		1.83822	1.70153		0.925641
829	FKHR (Phospho-Ser256)				0.062651	0.640639
830	Catenin beta (Phospho-Thr41/Ser45)				0.136401	0.55622
831	BRCA1 (Phospho-Ser1524)				0.112058	0.491166
832	CDC25C (Phospho-Ser216)	4571.5	3899.75		0.369524	0.787024		1.57611	1.43301		0.909206
833	Androgen Receptor (Phospho-Ser213)				0.113076	0.259637
834	MEK1 (Phospho-Thr291)	6675.25	7061		0.464448	0.115164		2.30141	2.59464		1.12741
835	NMDAR1 (Phospho-Ser897)	3692			0.0375387	0.0130766		1.27288
836	PKC delta (Phospho-Ser645)				0.443551	0.701118
837	PKC theta (Phospho-Ser676)	3803.75			0.750374	0.445061		1.31141
838	14-3-3 zeta (Phospho-Ser58)				0.0874941	0.000616753
839	AMPK1 (Phospho-Thr172)				0.0311064	0.680747
840	Amyloid beta A4 (Phospho-Thr743/668)				0.220201	0.624976
841	CREB (Phospho-Ser142)				0.218622	0.506924
842	DARPP-32 (Phospho-Thr75)	3686.75			0.0131381	0.372911		1.27107
843	EGFR (Phospho-Thr678)	3389.5			0.149161	0.399734		1.16859
844	Ephrin B2 (Phospho-Tyr330)				0.0389153	0.597031
845	GABA-RB (Phospho-Ser434)	3346.75			0.276673	0.389316		1.15385
846	HSP90B (Phospho-Ser254)				0.0298537	0.563855
847	IkB-beta (Phospho-Ser23)				0.0103364	0.613874
848	IkB-epsilon (Phospho-Ser22)	4033.25			0.225198	0.612705		1.39054
849	Keratin 18 (Phospho-Ser33)				0.382211	0.488364
850	Keratin 8 (Phospho-Ser73)				0.0916121	0.441399
851	MEF2A (Phospho-Ser408)				0.109083	0.486349
852	Myc (Phospho-Ser62)	3405.75	4147		0.506285	0.31067		1.17419	1.52386		1.29779
853	Chk1 (Ab-280)				0.00484621	0.274605
854	Chk1 (Ab-317)	4683.25			0.14623	0.324983		1.61464
855	Src (Ab-418)	45074.2	25880.2		0.0612522	0.0311884		15.5402	9.50999		0.611962
856	MKK3/MAP2K3 (Ab-189)	5267.5	3979.5		0.107794	0.0538393		1.81607	1.46231		0.805209
857	Chk2 (Ab-516)	4945.25	4178.75		0.11632	0.0926452		1.70496	1.53553		0.900622
858	TYK2 (Ab-1054)	4829.5	4247.75		0.00863843	0.287237		1.66506	1.56088		0.937435
859	JAK1 (Ab-1022)	5128.5	3875.25		0.32029	0.0261841		1.76814	1.424		0.805367
860	JAK2 (Ab-221)	4082.5			0.254437	0.430836		1.40752
861	JAK2 (Ab-1007)	4202.25			0.163305	0.387717		1.4488
862	IkB-alpha (Ab-32/36)	3583.75			0.517246	0.148753		1.23556
863	ASK1 (Ab-83)				0.0936736	0.448902
864	LIMK1 (Ab-508)	8187	6146		0.122472	0.207783		2.82262	2.25842		0.800115
865	MKK4/SEK1 (Ab-261)	11816	5510.5		0.239792	0.23675		4.07378	2.0249		0.497056
866	ASK1 (Ab-966)	4529.5			0.0585418	0.31642		1.56163
867	Histone H3.1 (Ab-10)	5486.25	5393.25		0.270727	0.298995		1.89148	1.98181		1.04775
868	FKHR (Ab-256)				0.00951459	0.335004
869	BRCA1 (Ab-1524)	5332.5	3898		0.0221447	0.282262		1.83848	1.43236		0.779104
870	HDAC4 (Ab-632)				0.068294	0.40444
871	HDAC5 (Ab-498)				0.0678644	0.389991
872	SHP-2 (Ab-542)	3730.5			0.164338	0.466827		1.28616
873	SHP-2 (Ab-580)	3623			0.01132	0.0232456		1.24909
874	Synaptotagmin (Ab-309)	3538.75	4217.5		0.180136	0.439437		1.22005	1.54977		1.27025
875	Synaptotagmin (Ab-202)				0.346606	0.594911
876	Trk B (Ab-515)	3044.5			0.0494708	0.326674		1.04965
877	Tyrosine Hydroxylase (Ab-19)				0.0183736	0.219245
878	Tyrosine Hydroxylase (Ab-31)				0.461606	0.373617
879	Tyrosine Hydroxylase (Ab-40)	4312			0.267297	0.475033		1.48664
880	LIMK1/2 (Ab-508/505)	3716			0.634798	0.508712		1.28116
881	BTK (Ab-223)	3509.5			0.0137009	0.671001		1.20996
882	MAP3K8/COT (Ab-290)				0.221602	0.232184
883	CrkII (Ab-221)	16465	10721		0.347777	0.0340329		5.67661	3.93955		0.693998
884	eEF2K (Ab-366)				0.153389	0.510903
885	Filamin A (Ab-2152)		4017		0.296744	0.845289			1.47609
886	MKK6/MAP2K6 (Phospho-Ser207)				0.0126714	0.576913
887	HDAC2 (Phospho-Ser394)	4919.5	4862		0.0659746	0.426562		1.69609	1.7866		1.05336
888	FAK (Phospho-Tyr397)				0.00378224	0.487304
889	EGFR (Phospho-Thr693)	3187.75	3771.75		0.0773043	0.473279		1.09903	1.38597		1.26108
890	GSK3 alpha/beta (Phospho-Tyr216/279)	3050.5	4210		0.167592	0.609355		1.05172	1.54701		1.47094
891	14-3-3 theta/tau (Phospho-Ser232)	7683.75	5222.5		0.311463	0.192669		2.64911	1.91907		0.724419
892	14-3-3 zeta/delta (Phospho-Thr232)	3515			0.236976	0.419144		1.21186
893	6-phosphofructo-2-kinase/fructose-2,6-biphosphatase 2 (PFKFB2) (Phospho-Ser483)				0.0505196	0.406201
894	Actin Pan (a/b/g) (Phospho-Tyr55/53)	3176.25			0.0212605	0.459483		1.09507
895	A-RAF (Phospho-Tyr301/302)	4323.5			0.324319	0.576824		1.49061
896	ATRIP (Phospho-Ser68/72)				0.10122	0.312976
897	BCL-2 (Phospho-Thr69)	3108.25			0.286073	0.223709		1.07163
898	BCL-XL (Phospho-Thr47)	3573.5			0.135347	0.536132		1.23203
899	B-RAF (Phospho-Thr598)				0.194938	0.458624
900	B-RAF (Phospho-Ser601)				0.298398	0.305978
901	Chk2 (Phospho-Thr383)				0.0267866	0.66875
902	Gab1 (Phospho-Tyr659)				0.171425	0.437546
903	HDAC1 (Phospho-Ser421)	6234.5	4920.5		0.269595	0.259677		2.14946	1.80809		0.841186
904	p38 MAPK (Phospho-Tyr322)				0.133545	0.365326
905	PKC alpha (Phospho-Tyr657)				0.00792523	0.629647
906	PKC delta (Phospho-Tyr52)	6403.25	3946.75		0.390644	0.598669		2.20764	1.45028		0.656937
907	PKC epsilon (Phospho-Ser729)				0.056461	0.424445
908	PKC pan activation site (Phospho)				0.164074	0.35711
909	PKC zeta (Phospho-Thr560)	3103	4076.75		0.548276	0.360166		1.06982	1.49805		1.40029
910	MYPT1 (Phospho-Thr696)	3749.75			0.136245	0.631655		1.29279
911	MYPT1 (Phospho-Thr853)				0.163226	0.0136693
912	PLCG1 (Phospho-Tyr1253)				0.0314965	0.385451
913	PLCG2 (Phospho-Tyr1217)	3274.5			0.0865933	0.331545		1.12894
914	PPAR-BP (Phospho-Thr1457)	4570.5			0.171575	0.0945919		1.57576
915	PPAR-gamma (Phospho-Ser112)				0.272488	0.361241
916	TIE2 (Phospho-Tyr1108)	3018.5	3773.5		0.297273	0.0732685		1.04068	1.38662		1.33241
917	WAVE1 (Phospho-Tyr125)	3724.25			0.682662	0.848528		1.284
918	XIAP (Phospho-Ser87)				0.152295	0.227421
919	ATP-Citrate Lyase (Phospho-Ser454)				0.429463	0.448602
920	Mst1/Mst2 (Phospho-Thr183)				0.556947	0.504094
921	Myosin regulatory light chain 2 (Phospho-Ser18)				0.0538965	0.709911
922	p130Cas (Phospho-Tyr165)	3487.25	3743.5		0.220309	0.1054		1.20229	1.37559		1.14414
923	PP1 alpha (Phospho-Thr320)	3100			0.259577	0.308232		1.06878
924	CK2-b (Phospho-Ser209)				0.0779699	0.483173
925	EPHA2/3/4 (Phospho-Tyr588/596)		3700.5		0.373143	0.448857			1.35979
926	EPHB1/2 (Phospho-Tyr594/604)				0.021036	0.14539
927	Ephrin B1 (Phospho-Tyr317)				0.0358717	0.311862
928	Epo-R (Phospho-Tyr368)	3872.75	4706.25		0.637131	0.149723		1.3352	1.72936		1.29521
929	IKK-beta (Ab-188)	4309			0.191997	0.130193		1.48561
930	IKK-gamma (Ab-31)	34945.8	26028.8		0.0230773	0.184093		12.0482	9.56456		0.793859
931	AKT1S1 (Ab-246)	49947.2	29871		0.310358	0.115709		17.2202	10.9764		0.637416
932	Arrestin-1 (Ab-412)				0.0372397	0.532673
933	BID (Ab-78)	4358.5			0.114377	0.662826		1.50267
934	CD3Z (Ab-142)				0.0868051	0.645277
935	CDK1/CDC2 (Ab-14)				0.214552	0.5427
936	CREB (Ab-121)				0.422437	0.488562
937	EGFR (Ab-1016)				0.184498	0.387174
938	FAK (Ab-407)				0.199728	0.490912
939	FOXO1/3/4-pan (Ab-24/32)				0.215217	0.464022
940	FKHR/FOXO1A (Ab-329)				0.317392	0.468251
941	GRK2 (Ab-29)	5638.25	4508		0.262927	0.492057		1.94389	1.65652		0.852166
942	IKK-beta (Ab-199)	12321.8	7030.25		0.429627	0.283185		4.24815	2.58334		0.608111
943	IRS-1 (Ab-323)				0.329972	0.558541
944	JNK1/2/3 (Ab-183/185)				0.114819	0.438509
945	LAT (Ab-191)				0.049831	0.358147
946	LCK (Ab-505)				0.0573577	0.412954
947	LCK (Ab-192)				0.405388	0.456055
948	Caspase 1 (Ab-376)	3165.5			0.0507071	0.263707		1.09136
949	Caspase 2 (Ab-157)				0.290153	0.0926011
950	GRB10/Growth factor receptor-bound protein 10 (Ab-67)				0.00605659	0.344834
951	GTPase activating protein (Ab-387)				0.00537191	0.45717
952	HSP90 co-chaperone Cdc37 (Ab-13)	3567.25			0.189797	0.457399		1.22987
953	IGF2R (Ab-2409)				0.150356	0.542814
954	IGFBP-3 (Ab-183)				0.145608	0.507423
955	MKP-1 (Ab-359)	3370.75			0.254145	0.521417		1.16213
956	PAK1/2 (Ab-199)				0.486205	0.320175
957	MAP3K7/TAK1 (Ab-184)				0.204143	0.504403
958	TGFBR1 (Ab-165)				0.255876	0.42948
959	TGFBR2 (Ab-250)	7901.25	9597.25		0.530291	0.478576		2.7241	3.52662		1.2946
960	eNOS (Ab-615)				0.10178	0.420721
961	eNOS (Ab-1179)				0.309787	0.563579
962	IKK-gamma (Ab-85)				0.180712	0.473707
963	mTOR (Ab-2446)				0.0856829	0.512599
964	PI3-kinase p85-subunit alpha/gamma (Ab-467/199)	3554.5	5020.25		0.0718148	0.445441		1.22548	1.84475		1.50533
965	Rho/Rac guanine nucleotide exchange factor 2 (Ab-885)				0.135069	0.495898
966	VAV2 (Ab-142)				0.604591	0.613088
967	AurA (Ab-288)				0.0820409	0.208427
968	AurB (Ab-232)				0.159853	0.542533
969	AurA (Ab-342)				0.167442	0.361664
970	AurB (Ab-12)				0.109545	0.42125
971	AurB/C (Ab-202/175)				0.0391558	0.500181
972	Integrin beta-1 (Ab-788)				0.0429165	0.502636
973	Integrin beta-1 (Ab-789)	6694	6539		0.125914	0.429736		2.30788	2.40283		1.04114
974	PDGFR beta (Ab-1009)				0.485642	0.497822
975	Interferon-gamma receptor alpha chain precursor (Ab-457)				0.136063	0.371278
976	PDGFR beta (Ab-740)	3510.75			0.353176	0.143298		1.21039
977	PDGFR beta (Ab-1021)	3164.75			0.120765	0.499614		1.0911
978	PDGFR alpha (Ab-849)	3425.5			0.547025	0.100331		1.181
979	14-3-3 beta/zeta (Phospho-Ser184/186)				0.471405	0.206216
980	Survivin (Ab-117)				0.073492	0.469219
981	TOP2A/DNA topoisomerase II (Ab-1106)	5277.25	5417.5		0.332634	0.4319		1.81943	1.99072		1.09415
982	IL3RB (Ab-593)	4431.5	4092.75		0.317372	0.102539		1.52784	1.50393		0.984349
983	FLT3 (Ab-599)				0.0338369	0.536144
984	IR (Ab-1361)				0.0534104	0.528374
985	KIT (Ab-936)				0.304464	0.571303
986	Androgen Receptor (Phospho-Ser650)				0.0353286	0.454791
987	Chk1 (Phospho-Ser345)	6625.5	3834.75		0.192639	0.0526446		2.28426	1.40912		0.616883
988	FAK (Phospho-Tyr925)				0.0587007	0.745267
989	AKT2 (Phospho-Ser474)	6676.5	4352.75		0.19265	0.0840682		2.30184	1.59947		0.694863
990	c-Abl (Phospho-Tyr412)				0.253716	0.37954
991	LIMK1 (Phospho-Thr508)	4214.5			0.0800308	0.701477		1.45303
992	IKK-alpha (Phospho-Thr23)				0.0421003	0.542615
993	Rb (Phospho-Ser795)	3907.25			0.622819	0.736985		1.3471
994	Rb (Phospho-Ser807)	14541.2	8545.75		0.164969	0.0480327		5.01336	3.14023		0.626373
995	Rb (Phospho-Ser780)				0.0258431	0.403986
996	CDK2 (Phospho-Thr160)	3017.25			0.389849	0.0844843		1.04025
997	FKHR (Phospho-Ser319)				0.0411707	0.572077
998	AFX/FOXO4 (Phospho-Ser197)				0.0151303	0.478717
999	CDC25A (Phospho-Ser75)	3497.25			0.526198	0.65688		1.20574
1000	Cofilin (Phospho-Ser3)	3727			0.234501	0.230907		1.28495
1001	Chk1 (Phospho-Ser280)	3091.5			0.293456	0.0569195		1.06585
1002	Chk1 (Phospho-Ser317)	14446.5	8194.25		0.215267	0.0591539		4.98069	3.01107		0.604548
1003	VAV1 (Phospho-Tyr174)		3819.5		0.0580912	0.608154			1.40352
1004	IRS-1 (Phospho-Ser312)				0.522816	0.444498
1005	Opioid Receptor (Phospho-Ser375)	7220.25	6228.25		0.0373618	0.0166325		2.48931	2.28864		0.919387
1006	PKC zeta (Phospho-Thr410)				0.161244	0.398109
1007	Shc (Phospho-Tyr349)				0.0799035	0.271548
1008	Shc (Phospho-Tyr427)				0.114029	0.570679
1009	SHP-1 (Phospho-Tyr536)				0.0949687	0.662633
1010	SHP-2 (Phospho-Tyr542)				0.148286	0.689093
1011	SHP-2 (Phospho-Tyr580)	3552			0.220971	0.426509		1.22462
1012	Smad3 (Phospho-Ser425)	3803.25			0.47159	0.101856		1.31124
1013	Synaptotagmin (Phospho-Ser309)				0.0370698	0.560927
1014	Synaptotagmin (Phospho-Thr202)				0.168778	0.444137
1015	Trk A (Phospho-Tyr791)				0.0808394	0.609189
1016	Trk B (Phospho-Tyr515)				0.117036	0.527729
1017	Tyrosine Hydroxylase (Phospho-Ser19)				0.0221971	0.624617
1018	Tyrosine Hydroxylase (Phospho-Ser31)				0.00334555	0.546412
1019	Tyrosine Hydroxylase (Phospho-Ser40)				0.000882229	0.066065
1020	BTK (Phospho-Tyr223)	24192.2	18328.5		0.238637	0.0948673		8.34072	6.73501		0.807486
1021	MAP3K8/COT (Phospho-Thr290)				0.0035645	0.511276
1022	CrkII (Phospho-Tyr221)		4369		0.0653829	0.729603			1.60544
1023	CrkL (Phospho-Tyr207)				0.149374	0.314952
1024	HDAC8 (Ab-39)	4599	3578.25		0.0977865	0.264307		1.58559	1.31487		0.829262
1025	HSP27 (Ab-15)	3498.5			0.140876	0.236802		1.20617
1026	CDC25C (Ab-216)	38754.5	18792		0.0440271	0.18069		13.3613	6.90533		0.516815
1027	Chk1 (Ab-345)	4088			0.0193728	0.354306		1.40941
1028	ATM (Ab-1981)				0.136927	0.497184
1029	FAK (Ab-925)				0.294713	0.29622
1030	p21Cip1 (Ab-145)				0.0411943	0.519775
1031	p27Kip1 (Ab-10)				0.301276	0.414511
1032	p27Kip1 (Ab-187)				0.151946	0.482398
1033	AKT2 (Ab-474)	5829	5405.75		0.0526479	0.309161		2.00965	1.9864		0.988431
1034	c-Abl (Ab-412)	3153.75			0.36468	0.46892		1.08731
1035	IKK-alpha (Ab-23)	5269.75	4330		0.145252	0.286109		1.81684	1.59111		0.875754
1036	HDAC2 (Ab-394)	3107.75	3570.75		0.0840724	0.364866		1.07145	1.31211		1.22461
1037	FKHR (Ab-319)	3028			0.0140114	0.589106		1.04396
1038	AFX/FOXO4 (Ab-197)	6103	7115		0.0704442	0.360162		2.10412	2.61449		1.24256
1039	CDC25A (Ab-75)				0.0783685	0.627817
1040	Cofilin (Ab-3)	5678.5	7443.25		0.169227	0.239257		1.95777	2.73511		1.39705
1041	VAV1 (Ab-174)	8517.5	7003		0.16778	0.175893		2.93656	2.57333		0.876307
1042	IRS-1 (Ab-312)	7710.5	7947.25		0.273379	0.126389		2.65833	2.92031		1.09855
1043	Trk B (Phospho-Tyr705)				0.177218	0.825814
1044	Cyclin E1 (Phospho-Thr395)	3077			0.0951388	0.532626		1.06085
1045	KSR (Phospho-Ser392)				0.347996	0.368933
1046	PLC beta3 (Phospho-Ser1105)				0.184196	0.509946
1047	Pyk2 (Phospho-Tyr580)				0.0262788	0.41431
1048	STAT5B (Phospho-Ser731)				0.170059	0.479556
1049	SYK (Phospho-Tyr348)	4242.5			0.253508	0.615649		1.46268
1050	P70S6K (Phospho-Thr421)	4550			0.402196	0.0213367		1.5687
1051	CaMK2 alpha/beta/delta (Phospho-Thr305)				0.171414	0.649918
1052	MAPKAPK2 (Phospho-Thr334)				0.356944	0.44962
1053	NFkB-p105/p50 (Phospho-Ser927)				0.219104	0.535734
1054	Smad1 (Phospho-Ser465)				0.0554552	0.588722
1055	Smad2 (Phospho-Ser467)	3057			0.262303	0.458339		1.05396
1056	ACC1 (Phospho-Ser80)				0.0165754	0.566177
1057	Caspase 6 (Phospho-Ser257)				0.124385	0.542939
1058	Caspase 8 (Phospho-Ser347)				0.204448	0.511766
1059	Caspase 9 (Phospho-Thr125)				0.0583444	0.52283
1060	CDC25B (Phospho-Ser323)				0.234369	0.411768
1061	c-PLA2 (Phospho-Ser505)	3358	4117.5		0.0511694	0.00463677		1.15773	1.51302		1.30689
1062	PKD1/PKC mu (Phospho-Ser205)				0.430197	0.219418
1063	PKD1/PKC mu (Phospho-Tyr463)	3140.5			0.213224	0.163654		1.08274
1064	PKD2 (Phospho-Ser876)				0.0670368	0.51644
1065	Rb (Phospho-Ser811)	3017.5			0.0700663	0.659511		1.04034
1066	Rb (Phospho-Thr821)				0.0940224	0.611213
1067	AKT1 (Phospho-Tyr326)				0.0575813	0.57433
1068	BAD (Phospho-Ser91/128)				0.116243	0.731275
1069	BAD (Phospho-Ser134)				0.103493	0.49847
1070	Calmodulin (Phospho-Thr79/Ser81)				0.140153	0.415036
1071	CaMK1-alpha (Phospho-Thr177)				0.153992	0.459666
1072	CaMK4 (Phospho-Thr196/200)				0.061839	0.397047
1073	Caspase 9 (Phospho-Tyr153)		3701		0.0907615	0.234237			1.35997
1074	Caspase 9 (Phospho-Ser144)				0.215378	0.681586
1075	Caspase 9 (Phospho-Ser196)	14158	12635.5		0.290574	0.00330175		4.88123	4.64306		0.951207
1076	Caspase 3 (Phospho-Ser150)				0.0396737	0.561655
1077	Catalase (Phospho-Tyr385)	3378.5			0.470288	0.462912		1.1648
1078	Catenin beta (Phospho-Tyr654)		4184.25		0.124206	0.259826			1.53755
1079	CD227/mucin 1 (Phospho-Tyr1243)		3829.75		0.113374	0.362901			1.40728
1080	CD28 (Phospho-Tyr218)	5301	4690.5		0.1538	0.283265		1.82762	1.72358		0.943074
1081	Interferon-gamma receptor alpha chain precursor (Phospho-Tyr457)				0.162498	0.449909
1082	IL-2RA/CD25 (Phospho-Ser268)				0.598068	0.329308
1083	RAD51 (Phospho-Tyr315)	3668.5			0.120855	0.761404		1.26478
1084	RAD52 (Phospho-Tyr104)	3000			0.119737	0.459958		1.0343
1085	MKK4/SEK1 (Phospho-Ser257)				0.118925	0.523983
1086	ATP1A1/Na+K+ ATPase1 (Phospho-Ser23)	5088.25	4008.5		0.52676	0.51527		1.75427	1.47297		0.839649
1087	PIP5K (Phospho-Ser307)				0.231716	0.589677
1088	WEE1 (Phospho-Ser642)	5062	3745.5		0.13941	0.284126		1.74522	1.37633		0.788628
1089	CK1-A (Phospho-Thr321)	4463	3615		0.391974	0.301229		1.5387	1.32837		0.863308
1090	HSP90B (Phospho-Ser226)	10658	7904.25		1.01707	1.02927		3.67454	2.90451		0.790441
1091	Merlin (Phospho-Ser10)	4325.75			0.693662	0.731966		1.49138
1092	CK1-A/A2 (Phospho-Tyr294)		3821		0.0564954	0.331994			1.40407
1093	MER/SKY (Phospho-Tyr749/Tyr681)				0.0324333	0.642349
1094	CD22/BL-CAM (Phospho-Tyr807)	6274	4713		0.263728	0.0684152		2.16308	1.73185		0.80064
1095	FRS2 (Phospho-Tyr436)				0.0616003	0.550371
1096	Ephrin B1/B2/B3 (Phospho-Tyr324)	3064.25	3613.5		0.0841121	0.413873		1.05646	1.32782		1.25686
1097	EPB41 (Phospho-Tyr418/660)				0.0441238	0.541783
1098	Mnk1 (Phospho-Thr385)				0.0540859	0.387023
1099	TIF-IA (Phospho-Ser649)				0.104845	0.317282
1100	MDM2 (Ab-166)	95340.8	63415		0.458277	0.241742		32.8705	23.3026		0.708921
1101	NFAT3 (Ab-676)	4000.5			0.0980988	0.407965		1.37924
1102	NFAT4 (Ab-165)				0.0863886	0.474101
1103	NFkB-p65 (Ab-505)	3721			0.0262243	0.419384		1.28288
1104	p300 (Ab-89)	4761			0.0409917	0.476222		1.64144
1105	p53 (Ab-20)	6013.5	6450		0.162152	0.376904		2.07326	2.37013		1.14319
1106	p53 (Ab-392)	3276			0.54177	0.407133		1.12946
1107	P70S6K (Ab-229)	5408.5	4361.5		0.155188	0.448275		1.86468	1.60268		0.859495
1108	P70S6K (Ab-371)				0.301624	0.502568
1109	P70S6K (Ab-418)				0.00792937	0.567545
1110	P90RSK (Ab-359/363)	17769.8	12018.8		0.468181	0.288785		6.12644	4.41643		0.720879
1111	P90RSK (Ab-380)				0.226025	0.00665242
1112	P90RSK (Ab-573)	5353.5	7296.25		0.802405	0.287301		1.84572	2.68109		1.4526
1113	PAK1 (Ab-212)	3131.75			0.114587	0.454958		1.07973
1114	PAK1/2/3 (Ab-423/402/421)	115194	65874.2		0.0946046	0.0797819		39.7154	24.2062		0.609493
1115	PAK1/2/3 (Ab-141)				0.260498	0.541507
1116	PEA-15 (Ab-116)				0.0448727	0.556718
1117	PKA CAT (Ab-197)	4898	4640.25		0.0343592	0.595599		1.68867	1.70511		1.00973
1118	PP2A-alpha (Ab-307)	30783.5	20064		0.795301	0.194609		10.6132	7.37274		0.694679
1119	14-3-3 beta/zeta (Ab-184/186)	4139.25	4264.5		0.374373	0.161004		1.42708	1.56704		1.09807
1120	Catenin beta (Ab-489)	3197.75			0.255511	0.562945		1.10248
1121	CDC25A (Ab-178)	3303.5			0.176161	0.269031		1.13894
1122	CREB (Ab-100)				0.0868988	0.538493
1123	EGFR (Ab-998)				0.205887	0.568724
1124	Ezrin (Ab-478)				0.0651525	0.555511
1125	HER2 (Ab-1112)				0.348578	0.396775
1126	NFkB-p65 (Ab-281)				0.208949	0.51668
1127	p53 (Ab-387)				0.230817	0.60111
1128	p53 (Ab-376)				0.332336	0.485292
1129	p53 (Ab-378)	3320			0.0298178	0.180122		1.14463
1130	Rb (Ab-608)		4273		0.166842	0.433233			1.57016
1131	SRF (Ab-77)				0.129027	0.123197
1132	Abl1 (Ab-754/735)				0.283793	0.809692
1133	AKT1/2/3 (Ab-315)		3666		0.078414	0.558202			1.34711
1134	B-RAF (Ab-446)				0.0897372	0.447202
1135	CaMK2-beta/gamma/delta (Ab-287)	10738.8	9222		0.251829	0.317286		3.70238	3.38873		0.915284
1136	LKB1 (Ab-334)	7065	5806.5		0.448985	0.405766		2.43579	2.13366		0.875965
1137	MKK3/MAP2K3 (Ab-222)				0.0193558	0.330584
1138	M-CSF Receptor (Ab-809)				0.0174052	0.383983
1139	NMDAR2B (Ab-1472)	18483.8	15775.2		0.113485	0.142159		6.37261	5.79679		0.909642
1140	PECAM-1 (Ab-713)	41034	26586.2		0.0405129	0.0632337		14.1472	9.76942		0.690554
1141	ALK (Ab-1507)				0.179206	0.421211
1142	ALK (Ab-1604)				0.336811	0.654659
1143	BLNK (Ab-96)	3753.5	3944.75		0.133942	0.536055		1.29409	1.44954		1.12013
1144	ETK (Ab-40)	3679.5			0.260012	0.314423		1.26857
1145	Pim-1 (Ab-309)	3134.5			0.31244	0.694042		1.08068
1146	PLD1 (Ab-561)				0.342429	0.494549
1147	BCR (Ab-360)	3251.5			0.183328	0.293063		1.12101
1148	ETK (Ab-566)	3917.75			0.0542366	0.0837575		1.35072
1149	CD5 (Ab-453)	6864.25	4489.5		0.0174607	0.329022		2.36657	1.64972		0.697091
1150	M-CSF Receptor (Ab-561)	4267.5	5034.5		0.0813566	0.494251		1.4713	1.84998		1.25738
1151	DAPP1 (Ab-139)				0.0784452	0.518878
1152	DDX5/DEAD-box protein 5 (Ab-593)				0.0436881	0.505608
1153	Raf1 (Phospho-Ser289)				0.00981306	0.47259
1154	VEGFR2 (Ab-1054)				0.0869352	0.469976
1155	Vinculin (Ab-821)				0.0494395	0.433635
1156	HRS (Ab-334)		5355.5		0.0797303	0.814252			1.96794
1157	LCK (Phospho-Tyr393)	5652.5	3709		0.113963	0.404551		1.9488	1.36291		0.69936
1158	MKK3/MAP2K3 (Phospho-Ser189)				0.0864467	0.625469
1159	Chk2 (Phospho-Ser516)				0.0218548	0.584019
1160	TYK2 (Phospho-Tyr1054)				0.107777	0.740674
1161	JAK1 (Phospho-Tyr1022)				0.0244273	0.15004
1162	JAK2 (Phospho-Tyr221)				0.425631	0.668239
1163	JAK2 (Phospho-Tyr1007)	6120.5	4032.75		0.190973	0.236272		2.11015	1.48188		0.702262
1164	IkB-alpha (Phospho-Ser32/36)	35986	30767		0.131337	0.0302911		12.4068	11.3057		0.911247
1165	Src (Phospho-Tyr529)				0.309677	0.622503
1166	eNOS (Phospho-Ser1177)	3009.75			0.120876	0.622734		1.03767
1167	FKHRL1/FOXO3A (Phospho-Ser253)				0.0459388	0.590977
1168	VASP (Phospho-Ser238)	4941.25			0.0315542	0.474018		1.70359
1169	Zap-70 (Phospho-Tyr319)				0.14249	0.581305
1170	Zap-70 (Phospho-Tyr493)				0.0327928	0.567641
1171	MEK1 (Phospho-Ser221)	3800.25	4758.75		0.0713573	0.446144		1.31021	1.74866		1.33464
1172	IkB-alpha (Phospho-Tyr42)		6968.25		0.0534445	0.8837			2.56056
1173	STAT1 (Phospho-Ser727)				0.10455	0.413299
1174	AMPK1/AMPK2 (Phospho-Ser485/491)				0.0438118	0.381798
1175	MKK4/SEK1 (Phospho-Thr261)				0.25483	0.343872
1176	eEF2K (Phospho-Ser366)				0.097328	0.365403
1177	Filamin A (Phospho-Ser2152)				0.0244762	0.552114
1178	c-Jun (Ab-63)	5699.5	4068.25		0.150242	0.416017		1.96501	1.49492		0.760773
1179	GSK3 beta (Ab-9)	3307.5			0.0959912	0.24513		1.14032
1180	FLT3 (Phospho-Tyr599)	3178			0.332861	0.561035		1.09567
1181	Elk1 (Ab-383)	6803.5	5531		0.0580984	0.35758		2.34563	2.03243		0.866474
1182	PDK1 (Ab-241)	33990	16033		0.105099	0.165211		11.7187	5.89151		0.502745
1183	Raf1 (Ab-259)	5913.5	4450.75		0.149349	0.419029		2.03879	1.63548		0.802182
1184	GSK3 alpha (Ab-21)	8897.5	6675.5		0.152349	0.260471		3.06757	2.45299		0.799651
1185	MEK2 (Ab-394)				0.0404437	0.677185
1186	PTEN (Ab-380)	41338.8	21881.8		0.218544	0.0830008		14.2523	8.0407		0.564169
1187	NFkB-p65 (Ab-254)	5947.75	6449		0.11419	0.349332		2.05059	2.36976		1.15564
1188	NFkB-p65 (Ab-276)				0.0441733	0.525447
1189	NFkB-p65 (Ab-435)	6103.75	6600.25		0.109766	0.30774		2.10438	2.42534		1.15252
1190	NFkB-p65 (Ab-468)	6549.75	6274.75		0.0727106	0.390643		2.25815	2.30573		1.02107
1191	NFkB-p65 (Ab-536)		3595.5		0.0661972	0.56305			1.32121
1192	NFkB-p100/p52 (Ab-865)	14899	9333		0.131939	0.0971296		5.1367	3.42952		0.66765
1193	NFkB-p100/p52 (Ab-869)	3123			0.199475	0.463131		1.07671
1194	NFkB-p105/p50 (Ab-337)	6859.75	4871.5		0.0463347	0.0846235		2.36502	1.79009		0.756901
1195	LCK (Ab-393)				0.0513955	0.303947
1196	Src (Ab-529)				0.0884601	0.600469
1197	eNOS (Ab-1177)				0.0798261	0.643743
1198	FKHRL1/FOXO3A (Ab-253)	5036.25	3865.5		0.180067	0.339697		1.73634	1.42042		0.818056
1199	VASP (Ab-238)	4285.25	4748.5		0.0728517	0.504661		1.47742	1.74489		1.18104
1200	Zap-70 (Ab-319)	4808	4563.5		0.062063	0.370946		1.65765	1.67691		1.01162
1201	Zap-70 (Ab-493)				0.200075	0.587309
1202	MEK1 (Ab-221)	4045.25	3677.25		0.197436	0.674273		1.39467	1.35125		0.968863
1203	IkB-alpha (Ab-42)	6110.75	4388.5		0.188789	0.609222		2.10679	1.6126		0.765431
1204	STAT1 (Ab-727)				0.184757	0.622713
1205	SMC1 (Ab-957)				0.126662	0.51879
1206	BCR (Ab-177)	6200	5694.5		0.0702545	0.202776		2.13756	2.09251		0.978923
1207	MSK1 (Ab-376)	6985.75	6475.75		0.028595	0.302192		2.40846	2.37959		0.98801
1208	Paxillin (Ab-31)	4450.75			0.120029	0.395202		1.53448
1209	Ezrin (Ab-566)	6815.25	5504.5		0.0850261	0.263985		2.34968	2.02269		0.860836
1210	Rac1/cdc42 (Ab-71)	7360.5	7397.75		0.0287243	0.3907		2.53767	2.71839		1.07122
1211	Raf1 (Ab-338)	5564.25	5217		0.22525	0.0406617		1.91838	1.91705		0.999306
1212	MEK1 (Ab-217)	8429	8482.5		0.359384	0.19348		2.90605	3.11699		1.07259
1213	VASP (Ab-157)	5226	4543.75		0.123399	0.281131		1.80176	1.66965		0.926679
1214	Cyclin B1 (Phospho-Ser126)				0.211225	0.739175
1215	EEF2 (Phospho-Thr56)	3387	6294		0.271402	0.0763954		1.16773	2.3128		1.9806
1216	HSL (Phospho-Ser554)				0.477084	0.60946
1217	Pyk2 (Phospho-Tyr881)				0.138477	0.285021
1218	SRF (Phospho-Ser99)				0.1353	0.60748
1219	STAT2 (Phospho-Tyr690)	5015	3788.75		0.501108	0.0508576		1.72901	1.39222		0.805211
1220	SYK (Phospho-Tyr525)				0.514955	0.608982
1221	4E-BP1 (Phospho-Ser65)				0.172497	0.782511
1222	4E-BP1 (Phospho-Thr70)				0.3383	0.694245
1223	Abl1 (Phospho-Tyr412)				0.0722493	0.671201
1224	Abl1 (Phospho-Tyr204)				0.366689	0.59489
1225	ACC1 (Phospho-Ser79)				0.0387687	0.779133
1226	AKT1 (Phospho-Thr450)				0.226291	0.537472
1227	AKT1 (Phospho-Ser124)				0.161054	0.5385
1228	AMPK beta1 (Phospho-Ser182)				0.215765	0.550996
1229	Chk2 (Phospho-Thr387)	3533.25			0.226847	0.418824		1.21815
1230	Cyclin D1 (Phospho-Thr286)	10194.5	7490.5		0.397927	0.357117		3.51474	2.75247		0.783122
1231	Cyclin D3 (Phospho-Thr283)				0.0353966	0.360165
1232	DAXX (Phospho-Ser668)	3770			0.220572	0.381061		1.29978
1233	CD4 (Phospho-Ser433)				0.0893417	0.310095
1234	CD45 (Phospho-Ser1007)				0.363095	0.642219
1235	CDC25A (Phospho-Ser124)				0.00274113	0.70265
1236	CDC25B (Phospho-Ser353)				0.00305446	0.675738
1237	CDK7 (Phospho-Thr170)				0.350501	0.691838
1238	Chk1 (Phospho-Ser286)				0.0498908	0.791236
1239	Chk1 (Phospho-Ser301)				0.114587	0.781253
1240	Met (Phospho-Tyr1003)				0.177986	0.809101
1241	Coagulation Factor III (Phospho-Ser290)	3076			0.604121	0.453588		1.06051
1242	CXCR4 (Phospho-Ser339)				0.0291125	0.568552
1243	Keratin 18 (Phospho-Ser52)				0.0585437	0.616212
1244	Keratin 8 (Phospho-Ser432)				0.352524	0.649836
1245	Catenin delta-1 (Phospho-Tyr228)	4070	4720.75		0.0625451	0.420677		1.40321	1.73469		1.23624
1246	Raf1 (Phospho-Ser43)				0.191511	0.502029
1247	DNA-PK (Phospho-Thr2647)				0.0679776	0.534461
1248	DNA-PK (Phospho-Thr2638)				0.247209	0.491704
1249	EGFR (Phospho-Tyr1069)				0.162228	0.260746
1250	ERK3 (Phospho-Ser189)				0.155552	0.381471
1251	ERK8 (Phospho-Thr175/Tyr177)				0.099636	0.230159
1252	Lamin A (Phospho-Ser22)	4303.25	4450.5		0.461984	0.0138228		1.48362	1.63539		1.10229
1253	AurB (Phospho-Thr232)				0.0916337	0.593195
1254	AurB (Phospho-Tyr12)				0.0213098	0.509609
1255	AurA (Phospho-Thr288)	4238	4792.5		0.408113	0.201398		1.46113	1.76106		1.20527
1256	Integrin beta-1 (Phospho-Thr788)	3399.5			0.459687	0.792523		1.17204
1257	PDGFR beta (Phospho-Tyr740)		5171.5		0.0729535	0.87139			1.90033
1258	PDGFR beta (Phospho-Tyr1021)	4750.75	5706		0.0734531	0.43274		1.63791	2.09673		1.28013
1259	PDGFR alpha (Phospho-Tyr849)	7201.25	5125.25		0.598531	0.143277		2.48276	1.88333		0.758563
1260	FADD (Phospho-Ser194)	10786	5326.25		0.577171	0.423434		3.71867	1.95719		0.526315
1261	Survivin (Phospho-Thr117)				0.0411232	0.567803
1262	TOP2A/DNA topoisomerase II (Phospho-Ser1106)				0.389647	0.600286
1263	BTK (Phospho-Tyr551)				0.014341	0.227466
1264	IL3RB (Phospho-Tyr593)	3194.25	3830		0.304493	0.706184		1.10128	1.40738		1.27795
1265	IR (Phospho-Tyr1355)				0.0363993	0.53635
1266	IR (Phospho-Tyr1361)		4553.75		0.109095	0.834863			1.67333
1267	KIT (Phospho-Tyr936)				0.140713	0.444087
1268	KIT (Phospho-Tyr703)				0.0118199	0.538015
1269	M-CSF Receptor (Phospho-Tyr809)		3620.25		0.0474025	0.304015			1.3303
1270	Met (Phospho-Tyr1356)	46882.8	30006.5		0.362394	0.899269		16.1637	11.0262		0.682161
1271	Raf1 (Ab-341)				0.0836537	0.499466
1272	Raf1 (Ab-621)				0.0034114	0.521292
1273	RhoA (Ab-188)	2998.5			0.00754625	0.617073		1.03379
1274	RyR2 (Ab-2808)				0.107894	0.727732
1275	Synapsin (Ab-62)				0.0856204	0.764129
1276	Trk A (Ab-496)				0.454918	0.624483
1277	Tuberin/TSC2 (Ab-939)	7536.25			0.600824	0.59544		2.59826
1278	Tuberin/TSC2 (Ab-1462)	3799			0.00223356	0.344667		1.30977
1279	Tyrosine Hydroxylase (Ab-8)	3068.5			0.379075	0.6793		1.05792
1280	VAV1 (Ab-160)				0.196307	0.764967
1281	VEGFR1 (Ab-1333)	3031.75			0.592297	0.616021		1.04525
1282	VEGFR2 (Ab-1059)				0.160364	0.541427
1283	WASP (Ab-290)	3015			0.657152	0.331036		1.03948
1284	Zap-70 (Ab-292)				0.191933	0.625474
1285	AKT1 (Ab-474)				0.0309682	0.571181
1286	AKT1 (Ab-246)	3223.5	4588.75		0.0857697	0.458204		1.11136	1.68619		1.51723
1287	PLK1 (Phospho-Thr210)				0.210725	0.13087
1288	AKT1 (Ab-72)				0.0370278	0.361174
1289	CD32 (FcgammaRIIb) (Ab-292)	14355.2	8429		0.860902	0.19194		4.94923	3.09733		0.62582
1290	MKK7/MAP2K7 (Ab-271)	5193.75	4102.75		0.157589	0.411312		1.79064	1.5076		0.841935
1291	P70S6K (Ab-427)				0.145037	0.59303
1292	P70S6K-beta (Ab-423)				0.0945107	0.511788
1293	PAK1 (Ab-204)				0.0518841	0.656531
1294	PAK2 (Ab-192)				0.140296	0.662082
1295	PAK2 (Ab-197)	3297.5			0.0812717	0.612865		1.13687
1296	PAK3 (Ab-154)	4531.5			0.0166966	0.518521		1.56232
1297	PKC beta/PKCB (Ab-661)				0.255911	0.637841
1298	Raf1 (Ab-289)				0.272443	0.55715
1299	RSK1/2/3/4 (Ab-221/227/218/232)				0.118477	0.481331
1300	Src (Ab-75)	3066.25	3694.5		0.115881	0.512937		1.05715	1.35759		1.2842
1301	LAT (Ab-161)				0.124644	0.391017
1302	SLP-76 (Ab-128)		3720		0.0568591	0.220876			1.36696
1303	LCK (Ab-59)				0.0626324	0.494988
1304	Fos (Ab-232)	5193.25	3779.5		0.249783	0.371935		1.79047	1.38882		0.775675
1305	Gab2 (Ab-159)		3626		0.167788	0.409521			1.33241
1306	BCL-6 (Ab-333)				0.101737	0.396276
1307	BRCA1 (Ab-1457)	6357.25	6257.5		0.193482	0.0349175		2.19178	2.29939		1.0491
1308	Cyclin D2 (Ab-280)				0.287421	0.273949
1309	IL-10R-alpha (Ab-496)				0.146229	0.572434
1310	IL-13R/CD213a1 (Ab-405)				0.0939371	0.637415
1311	IL-4R/CD124 (Ab-497)				0.128857	0.702576
1312	Integrin beta-4 (Ab-1510)				0.0723312	0.75196
1313	Kv1.3/KCNA3 (Ab-135)	4280	3770.25		0.0565025	0.340683		1.47561	1.38542		0.938882
1314	CDK5 (Ab-15)	10328.2	8174		0.260469	0.527865		3.56085	3.00363		0.843514
1315	STAM2 (Ab-192)	5294.25			0.0752618	0.263294		1.82529
1316	FER (Ab-402)				0.280375	0.645751
1317	Claudin 3 (Ab-219)				0.163814	0.648759
1318	Claudin 7 (Ab-210)	5862			0.0735816	0.370641		2.02103
A	Beta actin	59938.2	49280.2		0.159705	0.272517		20.6648	18.1086		0.876301
G	GAPDH	3104			0.23555	0.34915		1.07016
	Average of Empty Spots on the Array	1493.62	1783.75		0.115586	0.457799				Min	0.158207
	Average of Negative Controls on the Array	1786.12	1514.19		0.10583	0.0495839				Max	2.03162
	Average of Positive Marker Spots on the Array	80702.5	86124.2		0.0560024	0.0510305				Mean	0.889326
