# Supplementary material for: Multi‐omics profiling reveals key factors involved in Ewing sarcoma metastasis
Source: Mol Oncol. 2025 Jan 5;19(4):1002–28. doi: 10.1002/1878-0261.13788 (PMC11977646; doi:10.1002/1878-0261.13788)
Supplement: Supplementary file 9 — Table S3. Raw proteomics data on 3T‐3M sample comparison. A comprehensive list of all proteins and phospho‐proteins included in the proteomics phosphoarray is provided. Average signal intensity and normalized values are shown. Fold‐change between metastasis and tumor sample was used for the analyses. [file MOL2-19-1002-s003.xlsx]

## Sheet: Assay Data
	Antibody Array Assay Results
	Phospho Explorer Antibody Array (PEX100)			Cutoff: 2 or 3-fold average of empty spots
	Limit of Detection	6141.38	4362.75	2							Fold change cutoff:
	Median Signal	3743.12	3562.62								2
ID	Protein Name	Average Signal of Replicates on the Array			CV of Replicates on the Array			Data Normalized to Median Value			Fold Changes
		Sample Tum#3	Sample Met#3		Sample Tum#3	Sample Met#3		Sample Tum#3	Sample Met#3		Sample Met#3 vs Sample Tum#3
1	c-Jun (Phospho-Ser63)				0.138159	0.48738
2	GSK3 beta (Phospho-Ser9)		4565.75		0.00738825	0.088974			1.28157
3	c-Jun (Phospho-Ser73)		5251.5		0.164049	0.311038			1.47405
4	Elk1 (Phospho-Ser383)		4516.25		0.37552	0.683034			1.26767
5	PDK1 (Phospho-Ser241)		5293.5		0.276766	0.113677			1.48584
6	Raf1 (Phospho-Ser259)				0.284736	0.690512
7	GSK3 alpha (Phospho-Ser21)		6773		0.110631	0.0288146			1.90113
8	MEK2 (Phospho-Thr394)		6716.75		0.128379	0.222499			1.88534
9	PTEN (Phospho-Ser380)				0.147155	0.395963
10	NFkB-p65 (Phospho-Thr254)		4451		0.031362	0.624656			1.24936
11	NFkB-p65 (Phospho-Ser276)		4596.25		0.0640067	0.0377688			1.29013
12	NFkB-p65 (Phospho-Thr435)		4687.75		0.0610343	0.10838			1.31581
13	NFkB-p65 (Phospho-Ser468)		4654.25		0.185771	0.339481			1.30641
14	NFkB-p65 (Phospho-Ser536)				0.124083	0.350843
15	NFkB-p100/p52 (Phospho-Ser865)	6813.75	9261		0.131018	0.0108422		1.82034	2.59949		1.42803
16	NFkB-p100/p52 (Phospho-Ser869)				0.0618885	0.373777
17	MKK4/SEK1 (Phospho-Ser80)				0.194421	0.434938
18	ASK1 (Phospho-Ser966)				0.338258	0.444079
19	HDAC4 (Phospho-Ser632)				0.270778	0.484401
20	HDAC5 (Phospho-Ser498)				0.231531	0.300404
21	HDAC8 (Phospho-Ser39)				0.18499	0.378691
22	HSP27 (Phospho-Ser15)		5221.25		0.123794	0.16028			1.46556
23	SMC1 (Phospho-Ser957)		4522.5		0.219466	0.0761439			1.26943
24	BCR (Phospho-Tyr177)				0.397087	0.513844
25	MSK1 (Phospho-Ser376)		5752.5		0.112369	0.0883807			1.61468
26	Paxillin (Phospho-Tyr31)				0.214275	0.485974
27	Ezrin (Phospho-Thr566)				0.0481288	0.502277
28	Rac1/cdc42 (Phospho-Ser71)				0.0664363	0.37495
29	Raf1 (Phospho-Ser338)				0.0299036	0.439437
30	MEK1 (Phospho-Ser217)				0.0308754	0.00737305
31	p21Cip1 (Phospho-Thr145)				0.103926	0.176685
32	p27Kip1 (Phospho-Ser10)		5096		0.194981	0.0371869			1.43041
33	p27Kip1 (Phospho-Thr187)				0.13561	0.407435
34	Histone H3.1 (Phospho-Ser10)				0.163688	0.371563
35	ASK1 (Phospho-Ser83)		6064		0.0919691	0.0328833			1.70212
36	NFkB-p105/p50 (Ab-893)				0.260689	0.214645
37	NFkB-p105/p50 (Ab-907)				0.192664	0.156252
38	Rel (Ab-503)		4460.75		0.23122	0.202348			1.2521
39	c-Jun (Ab-91)				0.336173	0.513766
40	c-Jun (Ab-93)				0.297502	0.380557
41	c-Jun (Ab-170)		4845		0.0414413	0.239059			1.35995
42	c-Jun (Ab-239)				0.178882	0.309923
43	c-Jun (Ab-243)				0.236177	0.166824
44	JunB (Ab-79)		4500.75		0.162646	0.112254			1.26332
45	JunB (Ab-259)	7669.5	5648		0.00470206	0.347544		2.04896	1.58535		0.773734
46	JunD (Ab-255)	6496.5	6177		0.241743	0.0890609		1.73558	1.73383		0.998993
47	ATF2 (Ab-62/44)	25955	28497.5		0.119817	0.0144659		6.93405	7.99902		1.15359
48	ATF2 (Ab-69/51)		5348.5		0.13439	0.175174			1.50128
49	ATF2 (Ab-71/53)				0.0247188	0.337326
50	ATF2 (Ab-73/55)	6682	4624.5		0.0434931	0.289754		1.78514	1.29806		0.727148
51	ATF2 (Ab-112/94)				0.00315425	0.304133
52	Myc (Ab-58)				0.0824611	0.204766
53	Myc (Ab-358)	33407	26454.2		0.358983	0.224193		8.9249	7.42549		0.831998
54	Myc (Ab-373)	9532.25	9257.75		0.196838	0.0590035		2.5466	2.59858		1.02041
55	FAK (Ab-397)		6166.5		0.322725	0.167532			1.73089
56	Pyk2 (Ab-402)				0.367571	0.467168
57	NFkB-p65 (Ab-529)		5075		0.236993	0.202588			1.42451
58	Catenin beta (Ab-37)				0.336106	0.436615
59	EGFR (Ab-1172)		5554.5		0.0742187	0.085166			1.5591
60	mTOR (Ab-2448)				0.265359	0.485124
61	4E-BP1 (Ab-36)				0.187319	0.31258
62	4E-BP1 (Ab-45)	6513.5			0.399393	0.291327		1.74012
63	Stathmin 1 (Ab-24)				0.00144087	0.174023
64	Stathmin 1 (Ab-37)				0.0471405	0.395509
65	PDGFR beta (Ab-751)				0.0673121	0.387278
66	Met (Ab-1234)	6158.75	5495		0.0627455	0.0712897		1.64535	1.5424		0.937431
67	EGFR (Ab-1197)				0.159913	0.277297
68	EGFR (Ab-869)	17859.5	16343		0.267053	0.0062304		4.77128	4.58735		0.96145
69	IRS-1 (Ab-636)				0.186956	0.319877
70	IRS-1 (Ab-639)		5474.25		0.0647302	0.130268			1.53658
71	S6 Ribosomal Protein (Ab-235)		5460.25		0.0274921	0.30996			1.53265
72	eIF4E (Ab-209)		4834.5		0.132254	0.39213			1.35701
73	Stathmin 1 (Ab-15)	6899.5	6273.5		0.134565	0.0431692		1.84325	1.76092		0.955337
74	DYN1 (Phospho-Ser774)		8363		0.230357	0.133423			2.34743
75	E2F1 (Phospho-Thr433)		5142		0.139185	0.831284			1.44332
76	FAK (Phospho-Tyr576)				0.196776	0.315149
77	Fos (Phospho-Ser362)				0.311571	0.459442
78	GRF-1 (Phospho-Tyr1105)		5386.5		0.21073	0.126417			1.51195
79	HDAC5 (Phospho-Ser259)				0.230239	0.381078
80	HSL (Phospho-Ser552/563)				0.294068	0.197184
81	IkB-beta (Phospho-Thr19)				0.685878	0.347713
82	IKK-alpha/beta (Phospho-Ser180/181)		4397		0.182273	0.777383			1.2342
83	IKK-beta (Phospho-Tyr188)		4434		0.192312	0.479059			1.24459
84	IKK-gamma (Phospho-Ser31)				0.0484773	0.432225
85	IRS-1 (Phospho-Ser1101)				0.105673	0.418827
86	IRS-1 (Phospho-Ser612)				0.120405	0.279553
87	AKT1S1 (Phospho-Thr246)		6465		0.045329	0.0404686			1.81467
88	Arrestin-1 (Phospho-Ser412)		4703		0.121209	0.0769804			1.32009
89	BCL-2 (Phospho-Ser87)		5690.5		0.193415	0.048586			1.59728
90	BID (Phospho-Ser78)		5201.75		0.0959828	0.044927			1.46009
91	CD3Z (Phospho-Tyr142)		8555		0.223192	0.0371944			2.40132
92	CDK1/CDC2 (Phospho-Thr14)		6513.25		0.102662	0.00200844			1.82822
93	FAK (Phospho-Ser910)		6253.5		0.102406	0.0426288			1.75531
94	FosB (Phospho-Ser27)				0.272854	0.155658
95	GRK1 (Phospho-Ser21)				0.368683	0.68727
96	HDAC3 (Phospho-Ser424)				0.201392	0.359358
97	HDAC6 (Phospho-Ser22)				0.247764	0.407778
98	HER3/ErbB3 (Phospho-Tyr1222)				0.169966	0.329087
99	HER3/ErbB3 (Phospho-Tyr1289)				0.1825	0.344156
100	HER4/ErbB4 (Phospho-Tyr1284)		5426		0.184432	0.179839			1.52303
101	PKA-R2B (Phospho-Ser113)		6268.75		0.331468	0.106426			1.75959
102	Smad1 (Phospho-Ser187)				0.0431642	0.222787
103	Smad2 (Phospho-Ser250)				0.074399	0.200527
104	Smad2 (Phospho-Thr220)				0.126795	0.478865
105	Smad2/3 (Phospho-Thr8)		6152.75		0.0587955	5.74627e-05			1.72703
106	Smad3 (Phospho-Thr179)				0.103771	0.202726
107	Smad3 (Phospho-Ser204)				0.0867724	0.408167
108	Smad3 (Phospho-Ser208)				0.128234	0.25007
109	Smad3 (Phospho-Ser213)	8633	10225.2		0.0401346	0.128106		2.30636	2.87014		1.24445
110	STAT5A (Phospho-Ser725)				0.105155	0.22677
111	Calsenilin/KCNIP3 (Phospho-Ser63)	12411	13908		0.270513	0.148915		3.31568	3.90386		1.17739
112	NMDAR2B (Phospho-Tyr1472)				0.450244	0.643822
113	PECAM-1 (Phospho-Tyr713)		7083		0.365519	0.0301491			1.98814
114	PTPRA (Phospho-Tyr798)				0.491265	0.550467
115	TFII-I (Phospho-Tyr248)				0.171085	0.784248
116	ACK1 (Phospho-Tyr284)		4852.5		0.0492793	0.200657			1.36206
117	ALK (Phospho-Tyr1507)				0.183462	0.625445
118	ALK (Phospho-Tyr1604)		6978.5		0.360424	0.350286			1.95881
119	BLNK (Phospho-Tyr96)		5365.5		0.205723	0.0293887			1.50605
120	ETK (Phospho-Tyr40)		4931.25		0.321397	0.912338			1.38416
121	Pim-1 (Phospho-Tyr309)				0.0226444	0.488082
122	PLD1 (Phospho-Ser561)		4698.5		0.0761306	0.114528			1.31883
123	BCR (Phospho-Tyr360)		5454.25		0.0102577	0.00278733			1.53096
124	Breast tumor kinase (Phospho-Tyr447)				0.155458	0.42126
125	ADD1 (Phospho-Ser726)		5998.25		0.0527438	0.231704			1.68366
126	CD5 (Phospho-Tyr453)				0.157374	0.427313
127	M-CSF Receptor (Phospho-Tyr561)	6860	6516		0.0556615	0.421595		1.83269	1.82899		0.997978
128	DAPP1 (Phospho-Tyr139)		5670.25		0.105094	0.32841			1.59159
129	DDX5/DEAD-box protein 5 (Phospho-Tyr593)	7226.25			0.214737	0.291981		1.93054
130	HCK (Phospho-Tyr410)	8344	7526.5		0.31813	0.637444		2.22915	2.11263		0.947726
131	Raf1 (Ab-296)		4846		0.162589	0.3394			1.36023
132	Cyclin B1 (Ab-147)				0.382064	0.629141
133	Cyclin E1 (Ab-77)	16764.5	19303.5		0.277832	0.0111725		4.47874	5.41834		1.20979
134	eIF4G (Ab-1108)		4636.25		0.281733	0.436275			1.30136
135	IRS-1 (Ab-794)				0.19647	0.526786
136	LAT (Ab-171)		5952		0.145954	0.100744			1.67068
137	LKB1 (Ab-428)				0.249645	0.462871
138	LKB1 (Ab-189)		4902		0.30938	0.100974			1.37595
139	MEK1 (Ab-298)		6295		0.0898369	0.180624			1.76696
140	MEK1 (Ab-286)	13079.8	12888.2		0.0263548	0.226782		3.49434	3.61763		1.03528
141	MSK1 (Ab-360)	48189.5	56947		0.200528	0.159781		12.8741	15.9846		1.2416
142	MSK1 (Ab-581)	6701	5616		0.0662682	0.515473		1.79022	1.57637		0.880545
143	mTOR (Ab-2481)				0.102036	0.334709
144	PAK4 (Ab-474)				0.109045	0.214516
145	PKC alpha/beta II (Ab-638)				0.0652497	0.345065
146	PKC delta (Ab-505)				0.225156	0.206949
147	Cyclin E2 (Phospho-Thr392)		4676.75		0.117073	0.212204			1.31273
148	PKD1/PKC mu (Ab-744/748)				0.183518	0.264888
149	PKD1/PKC mu (Ab-910)				0.083189	0.275597
150	NFkB-p105/p50 (Phospho-Ser337)		4961.75		0.244627	0.296638			1.39272
151	NFkB-p105/p50 (Phospho-Ser893)				0.357917	0.582853
152	NFkB-p105/p50 (Phospho-Ser907)				0.304207	0.458501
153	Rel (Phospho-Ser503)				0.509817	0.627597
154	c-Jun (Phospho-Thr91)				0.148334	0.350856
155	c-Jun (Phospho-Thr93)				0.159681	0.534902
156	c-Jun (Phospho-Tyr170)				0.120913	0.579794
157	c-Jun (Phospho-Thr239)				0.131431	0.386176
158	c-Jun (Phospho-Ser243)				0.5304	0.396362
159	JunB (Phospho-Ser79)				0.0175284	0.358963
160	JunB (Phospho-Ser259)				0.0192375	0.419836
161	JunD (Phospho-Ser255)		4891.5		0.0422339	0.00722791			1.373
162	ATF2 (Phospho-Ser62/44)				0.405785	0.204761
163	ATF2 (Phospho-Thr69/51)		4427.5		0.149058	0.7107			1.24276
164	ATF2 (Phospho-Thr71/53)		6155		0.172756	0.0569821			1.72766
165	ATF2 (Phospho-Thr73/55)		6310		0.0637728	0.0463934			1.77117
166	ATF2 (Phospho-Ser112/94)		4639		0.0809189	0.122551			1.30213
167	Myc (Phospho-Thr58)		4607.25		0.162011	0.0858704			1.29322
168	Myc (Phospho-Thr358)		6398.75		0.0411242	0.139847			1.79608
169	VASP (Phospho-Ser157)				0.173462	0.199199
170	Pyk2 (Phospho-Tyr402)		4617.5		0.275597	0.0996917			1.29609
171	NFkB-p65 (Phospho-Ser529)	142876	164753		0.143873	0.262708		38.1702	46.2448		1.21154
172	Catenin beta (Phospho-Ser33)				0.100085	0.243562
173	Catenin beta (Phospho-Ser37)				0.187841	0.632898
174	EGFR (Phospho-Tyr1172)				0.154437	0.463109
175	mTOR (Phospho-Ser2448)		5727		0.0628263	0.0419794			1.60752
176	4E-BP1 (Phospho-Thr36)				0.0780743	0.0404271
177	4E-BP1 (Phospho-Thr45)	8294.25	48416.5		0.205672	0.0785439		2.21586	13.5901		6.13311
178	Stathmin 1 (Phospho-Ser24)				0.0905294	0.0180942
179	Stathmin 1 (Phospho-Ser37)				0.262374	0.589581
180	PDGFR beta (Phospho-Tyr751)		4593.25		0.0206465	0.170494			1.28929
181	Met (Phospho-Tyr1234)		4865		0.206239	0.0674404			1.36557
182	EGFR (Phospho-Tyr1197)		5233.25		0.218688	0.183017			1.46893
183	EGFR (Phospho-Tyr869)		5807.5		0.284564	0.103859			1.63012
184	IRS-1 (Phospho-Ser636)				0.169477	0.370063
185	IRS-1 (Phospho-Ser639)		6706		0.0951303	0.0837225			1.88232
186	S6 Ribosomal Protein (Phospho-Ser235)				0.11665	0.28405
187	eIF4E (Phospho-Ser209)		5822		0.10625	0.0587839			1.63419
188	Elk1 (Ab-389)		6433.25		0.265549	0.251649			1.80576
189	Elk1 (Ab-417)		5899.75		0.219147	0.239528			1.65601
190	MEF2A (Ab-312)	20962.2	32134.8		0.222752	0.208107		5.6002	9.01996		1.61065
191	MEF2A (Ab-319)	6795.25	7815		0.181115	0.133188		1.81539	2.19361		1.20834
192	GATA1 (Ab-142)				0.119258	0.269383
193	GATA1 (Ab-310)		4531.75		0.120031	0.137076			1.27203
194	HNF4 alpha (Ab-313)				0.119052	0.208823
195	STAT1 (Ab-701)				0.0980862	0.278206
196	STAT3 (Ab-705)				0.109765	0.225298
197	STAT3 (Ab-727)				0.069828	0.272195
198	STAT4 (Ab-693)	6393.5	6249.25		0.148754	0.166954		1.70806	1.75411		1.02696
199	STAT5A (Ab-694)				0.0808224	0.313199
200	STAT5A (Ab-780)	47226.2	51634.5		0.0976298	0.0203637		12.6168	14.4934		1.14874
201	STAT6 (Ab-641)		4872.25		0.0082893	0.158699			1.3676
202	STAT6 (Ab-645)	10785.5	13502		0.35357	0.00843165		2.88142	3.7899		1.31529
203	CREB (Ab-133)				0.185358	0.286272
204	ATF4 (Ab-245)				0.208125	0.458514
205	AKT1 (Ab-473)				0.211364	0.224377
206	AKT1 (Ab-308)	15139.5	16246		0.1496	0.0794766		4.04462	4.56012		1.12745
207	IRS-1 (Ab-307)		4703		0.379786	0.10675			1.32009
208	Met (Ab-1349)				0.269345	0.117465
209	FGFR1 (Ab-154)				0.29306	0.25972
210	KIT (Ab-721)				0.175458	0.18737
211	SP1 (Ab-739)				0.145672	0.413619
212	BAX (Phospho-Thr167)				0.162262	0.288504
213	eNOS (Ab-495)				0.122845	0.281999
214	CDK1/CDC2 (Ab-15)				0.0374284	0.343378
215	p44/42 MAPK (Ab-202)				0.178372	0.474976
216	p44/42 MAPK (Ab-204)				0.0252992	0.460759
217	HSP27 (Ab-78)				0.155179	0.262468
218	HSP27 (Ab-82)		4436.25		0.182373	0.0303643			1.24522
219	SAPK/JNK (Ab-183)				0.157135	0.366531
220	SAPK/JNK (Ab-185)				0.257448	0.0696544
221	NFkB-p105/p50 (Ab-932)				0.139256	0.367611
222	p38 MAPK (Ab-182)	19226.5	20388		0.0638829	0.0253876		5.13648	5.72275		1.11414
223	RelB (Ab-552)				0.123293	0.487282
224	Synuclein alpha (Ab-125)		6068.25		0.0372043	0.030588			1.70331
225	Tau (Ab-212)	8780.5	8303		0.420455	0.258214		2.34577	2.33058		0.993528
226	CREB (Phospho-Ser121)				0.141402	0.11948
227	EGFR (Phospho-Tyr1016)				0.506542	0.479794
228	FAK (Phospho-Tyr407)				0.216369	0.112159
229	FOXO1/3/4-pan (Phospho-Thr24/32)				0.215025	0.785319
230	FKHR/FOXO1A (Phospho-Ser329)				0.197288	0.387317
231	FOXO1A/3A (Phospho-Ser322/325)				0.0222788	0.712722
232	GRK2 (Phospho-Ser29)	6360.5	7572.25		0.0688152	0.0840899		1.69925	2.12547		1.25083
233	IKK-beta (Phospho-Tyr199)		4379		0.11863	0.721155			1.22915
234	IRS-1 (Phospho-Ser323)				0.113904	0.365814
235	JNK1/2/3 (Phospho-Thr183/Tyr185)		8048		0.156277	0.0427884			2.25901
236	LAT (Phospho-Tyr191)		8845.25		0.100375	0.159924			2.48279
237	LCK (Phospho-Tyr505)	9343.75	15310.2		0.130656	0.372091		2.49624	4.29746		1.72157
238	LCK (Phospho-Tyr192)				0.05223	0.460665
239	MDM2 (Phospho-Ser166)				0.0950882	0.121399
240	MEF2D (Phospho-Ser444)				0.0921842	0.345061
241	NFAT4 (Phospho-Ser165)		5285		0.223936	0.0634188			1.48346
242	p53 (Phospho-Ser20)		4735		0.0324199	0.204591			1.32908
243	p53 (Phospho-Ser392)		4596.25		0.47868	0.328534			1.29013
244	P70S6K (Phospho-Thr229)				0.359181	0.21331
245	Caspase 1 (Phospho-Ser376)		4637.5		0.0320118	0.202031			1.30171
246	Caspase 2 (Phospho-Ser157)		4540.5		0.238943	0.267705			1.27448
247	GRB10/Growth factor receptor-bound protein 10 (Phospho-Tyr67)				0.301483	0.422404
248	GTPase activating protein (Phospho-Ser387)				0.15282	0.119603
249	HSP90 co-chaperone Cdc37 (Phospho-Ser13)				0.16352	0.0648211
250	IkB-alpha (Phospho-Tyr305)				0.20771	0.61811
251	MKP-1 (Phospho-Ser359)		4403		0.148392	0.314288			1.23589
252	NFkB-p100/p52 (Phospho-Ser872)	7817.5	8601		0.0255074	0.0966815		2.0885	2.41423		1.15597
253	PAK1/2 (Phospho-Ser199)				0.0617203	0.433126
254	RapGEF1 (Phospho-Tyr504)				0.0429154	0.373679
255	MAP3K7/TAK1 (Phospho-Thr184)				0.12733	0.102408
256	eNOS (Phospho-Ser615)		5025.25		0.135006	0.032856			1.41055
257	IKK-gamma (Phospho-Ser85)				0.142958	0.261128
258	mTOR (Phospho-Thr2446)				0.130726	0.443494
259	IGF2R (Phospho-Ser2409)				0.102656	0.405926
260	PI3-kinase p85-subunit alpha/gamma (Phospho-Tyr467/Tyr199)				0.07354	0.0133173
261	PI3-kinase p85-alpha (Phospho-Tyr607)				0.0234261	0.14752
262	RGS16 (Phospho-Tyr168)				0.247064	0.308406
263	Rho/Rac guanine nucleotide exchange factor 2 (Phospho-Ser885)		5177.75		0.258057	0.203006			1.45335
264	NMDAR2A/B (Phospho-Tyr1246/1252)	8766.5	12264		0.0294409	0.0836605		2.34203	3.44241		1.46984
265	VEGFR2 (Phospho-Tyr1054)				0.286865	0.299944
266	Vinculin (Phospho-Tyr821)		5555.75		0.106726	0.133066			1.55945
267	HRS (Phospho-Tyr334)				0.254094	0.361423
268	IL-10R-alpha (Phospho-Tyr496)	6649	5211.5		0.0544501	0.72115		1.77632	1.46283		0.823513
269	IL-13R/CD213a1 (Phospho-Tyr405)		7616		0.0616479	0.0180119			2.13775
270	IL-4R/CD124 (Phospho-Tyr497)		7632.25		0.158852	0.119561			2.14231
271	IL7R/CD127 (Phospho-Tyr449)	8365.75	8245.25		0.546321	0.802321		2.23496	2.31437		1.03553
272	Integrin beta-4 (Phospho-Tyr1510)		4694.25		0.0914419	0.827952			1.31764
273	Kv1.3/KCNA3 (Phospho-Tyr135)		5293.5		0.0181736	0.762609			1.48584
274	Kv2.1/Kcnb1 (Phospho-Tyr128)		4876.75		0.17046	0.292818			1.36886
275	CDK5 (Phospho-Tyr15)	6218.25			0.37452	0.398612		1.66125
276	STAM2 (Phospho-Tyr192)		5331.75		0.118963	0.103909			1.49658
277	AXL (Phospho-Tyr691)				0.114624	0.388525
278	FER (Phospho-Tyr402)	11403.8	18103		0.107426	0.188114		3.04659	5.08137		1.66789
279	FLT3 (Phospho-Tyr842)				0.187213	0.429923
280	FLT3 (Phospho-Tyr969)				0.0388609	0.450356
281	ICK (Phospho-Tyr159)				0.166409	0.328645
282	BLNK (Phospho-Tyr84)				0.143165	0.425964
283	PLC beta3 (Ab-537)				0.491034	0.498632
284	Ras-GRF1 (Ab-916)				0.377525	0.73653
285	14-3-3 theta/tau (Ab-232)				0.337109	0.487649
286	14-3-3 zeta/delta (Ab-232)	24821.5	50035.5		0.341083	0.00740522		6.63122	14.0446		2.11794
287	6-phosphofructo-2-kinase/fructose-2,6-biphosphatase 2 (PFKFB2) (Ab-483)				0.316993	0.415892
288	Actin Pan (a/b/g) (Ab-55/53)		6166.25		0.125299	0.251651			1.73082
289	A-RAF (Ab-301/302)				0.148427	0.381235
290	ATRIP (Ab-68/72)	34043.5	33727.8		0.108818	0.0255251		9.09494	9.46711		1.04092
291	BAX (Ab-167)				0.00435651	0.464962
292	BCL-2 (Ab-69)				0.200302	0.372816
293	BCL-XL (Ab-47)	11299	10964.5		0.324797	0.248353		3.0186	3.07765		1.01956
294	B-RAF (Ab-598)	15415.8	20323.2		0.235423	0.698035		4.11842	5.70457		1.38514
295	B-RAF (Ab-601)				0.142182	0.274864
296	Chk2 (Ab-383)				0.188296	0.250384
297	Gab1 (Ab-659)				0.142593	0.237372
298	HDAC1 (Ab-421)	109951	122313		0.397914	0.570678		29.3742	34.3323		1.16879
299	p38 MAPK (Ab-322)				0.162882	0.359464
300	PKC alpha (Ab-657)				0.114535	0.303481
301	PKC epsilon (Ab-729)				0.09448	0.30282
302	Myc (Phospho-Ser373)				0.347312	0.586871
303	Elk1 (Phospho-Ser389)				0.405827	0.74424
304	Elk1 (Phospho-Thr417)				0.196663	0.873604
305	MEF2A (Phospho-Thr312)				0.245316	0.0664873
306	MEF2A (Phospho-Thr319)		5975.25		0.0319704	0.00869794			1.6772
307	GATA1 (Phospho-Ser142)				0.0196966	0.334584
308	GATA1 (Phospho-Ser310)				0.162673	0.582811
309	HNF4 alpha (Phospho-Ser313)				0.249096	0.121706
310	STAT1 (Phospho-Tyr701)				0.0984371	0.0520769
311	STAT3 (Phospho-Tyr705)				0.31546	0.053835
312	STAT3 (Phospho-Ser727)				0.00413513	0.444707
313	STAT4 (Phospho-Tyr693)	109442	130824		0.223487	0.117327		29.2381	36.7211		1.25593
314	STAT5A (Phospho-Tyr694)				0.000846125	0.11429
315	STAT5A (Phospho-Ser780)		4363.25		0.0352188	0.190663			1.22473
316	STAT6 (Phospho-Tyr641)		4939.75		0.0653693	0.0168197			1.38655
317	STAT6 (Phospho-Thr645)		6358		0.204685	0.215758			1.78464
318	CREB (Phospho-Ser133)	8442	35925		0.091299	0.0791448		2.25533	10.0839		4.47111
319	ATF4 (Phospho-Ser245)		4733		0.0859949	0.243222			1.32851
320	AKT1 (Phospho-Ser473)				0.0245406	0.019822
321	Stathmin 1 (Phospho-Ser15)				0.376807	0.352811
322	IRS-1 (Phospho-Ser307)				0.285443	0.592722
323	Met (Phospho-Tyr1349)				0.308188	0.362667
324	FGFR1 (Phospho-Tyr154)				0.291531	0.252265
325	KIT (Phospho-Tyr721)				0.197058	0.322997
326	SP1 (Phospho-Thr739)		4543.5		0.0918673	0.38145			1.27532
327	BRCA1 (Phospho-Ser1423)	12171.8	14963.8		0.0470272	0.0361262		3.25176	4.2002		1.29167
328	eNOS (Phospho-Thr495)		4650.5		0.00712299	0.0144447			1.30536
329	CDK1/CDC2 (Phospho-Tyr15)				0.127421	0.459356
330	p44/42 MAPK (Phospho-Thr202)	7154.75	6199.25		0.274798	0.0945014		1.91144	1.74008		0.910351
331	p44/42 MAPK (Phospho-Tyr204)	6197.5	5281.5		0.0968671	0.292268		1.6557	1.48247		0.895375
332	HSP27 (Phospho-Ser78)				0.101503	0.720811
333	HSP27 (Phospho-Ser82)	6304	25696		0.00583273	0.0178868		1.68415	7.21266		4.28266
334	SAPK/JNK (Phospho-Thr183)		4842.5		0.0505595	0.0246776			1.35925
335	SAPK/JNK (Phospho-Tyr185)		5449.75		0.119837	0.288759			1.5297
336	NFkB-p105/p50 (Phospho-Ser932)				0.129535	0.350245
337	p38 MAPK (Phospho-Thr180)				0.091286	0.229712
338	p38 MAPK (Phospho-Tyr182)		6545		0.00451541	0.0525063			1.83713
339	RelB (Phospho-Ser552)	6307.5	30596		0.0696176	0.185952		1.68509	8.58805		5.0965
340	PTEN (Ab-380/382/383)		6450.25		0.222436	5.48124e-05			1.81053
341	PTEN (Ab-370)		5653.25		0.24046	0.00694192			1.58682
342	P95/NBS1 (Ab-343)	18265	23451		0.0228411	0.0891912		4.87961	6.58251		1.34898
343	BCL-2 (Ab-56)				0.294916	0.0619379
344	BCL-2 (Ab-70)				0.288769	0.0811477
345	NFkB-p65 (Phospho-Thr505)		5450.5		0.0296121	0.105991			1.52991
346	BAD (Ab-112)		4979		0.12546	0.0248531			1.39756
347	BAD (Ab-136)				0.158867	0.18963
348	BAD (Ab-155)		4382.5		0.187348	0.177644			1.23013
349	Estrogen Receptor-alpha (Ab-104)	8513.25	6853.5		0.0989655	0.0921349		2.27437	1.92372		0.845826
350	Estrogen Receptor-alpha (Ab-106)	51461.2	54939		0.057415	0.076581		13.7482	15.4209		1.12167
351	Estrogen Receptor-alpha (Ab-118)				0.0673435	0.195933
352	Estrogen Receptor-alpha (Ab-167)		6686.25		0.0312974	0.123258			1.87678
353	Progesterone Receptor (Ab-190)		5043		0.268673	0.121987			1.41553
354	HER2 (Ab-877)				0.178389	0.262931
355	HER2 (Ab-1221/1222)	11235.5	13414		0.0388309	0.0537157		3.00164	3.7652		1.25438
356	HER2 (Ab-1248)		6140.25		0.107339	0.0797478			1.72352
357	EGFR (Ab-1070)	10950.2	10504.5		0.26369	0.23513		2.92543	2.94853		1.0079
358	EGFR (Ab-1092)				0.1235	0.170402
359	Connexin 43 (Ab-367)				0.379788	0.264433
360	DAB1 (Ab-232)				0.256696	0.0454908
361	NFkB-p65 (Ab-311)				0.380305	0.425813
362	GluR1 (Ab-849)	23949.5	32433		0.116594	0.19273		6.39826	9.10368		1.42284
363	GluR1 (Ab-863)				0.263016	0.334339
364	HSF1 (Ab-303)				0.0434973	0.405957
365	EGFR (Ab-1110)				0.183119	0.159935
366	MARCKS (Ab-163)				0.231724	0.327718
367	Merlin (Ab-518)				0.180458	0.431448
368	Synapsin (Ab-9)				0.103306	0.404663
369	Histone H2A.X (Ab-139)		4897		0.0444554	0.271176			1.37455
370	P70S6K (Ab-411)				0.153406	0.417015
371	Tau (Ab-422)				0.177092	0.359158
372	Cortactin (Ab-421)				0.0458808	0.0395525
373	Cortactin (Ab-466)				0.148519	0.192715
374	CREB (Ab-129)				0.108014	0.142409
375	DAB1 (Ab-220)		4969.75		0.246055	0.0436095			1.39497
376	DARPP-32 (Ab-34)	13592	14525		0.0801166	0.00929827		3.63119	4.07705		1.12279
377	Dok-1 (Ab-362)		4887		0.11263	0.0639536			1.37174
378	P70S6K (Phospho-Ser371)		4605		0.52447	0.000460656			1.29259
379	P70S6K (Phospho-Thr389)				0.342587	0.176828
380	P70S6K (Phospho-Ser418)				0.0131795	0.287195
381	P90RSK (Phospho-Thr359/Ser363)		4435.25		0.000424306	0.356881			1.24494
382	P90RSK (Phospho-Ser380)				0.0466563	0.0208963
383	P90RSK (Phospho-Thr573)		4376		0.131431	0.131855			1.22831
384	PAK1 (Phospho-Thr212)				0.066283	0.260757
385	PAK1/2/3 (Phospho-Thr423/402/421)				0.33999	0.151229
386	PAK1/2/3 (Phospho-Ser141)				0.352905	0.770128
387	PEA-15 (Phospho-Ser116)				0.124866	0.331371
388	PKA CAT (Phospho-Thr197)				0.120619	0.0584248
389	PP2A-alpha (Phospho-Tyr307)				0.138878	0.300539
390	Raf1 (Phospho-Tyr341)				0.128691	0.0960465
391	Raf1 (Phospho-Ser621)				0.239135	0.16332
392	RyR2 (Phospho-Ser2808)		4430.5		0.16037	0.172208			1.24361
393	SYK (Phospho-Tyr323)		5243.5		0.174394	0.0198235			1.47181
394	Synapsin (Phospho-Ser62)				0.025887	0.263155
395	Tuberin/TSC2 (Phospho-Ser939)				0.132342	0.448513
396	Tuberin/TSC2 (Phospho-Thr1462)				0.136577	0.180433
397	VAV2 (Phospho-Tyr142)				0.373508	0.464323
398	Catenin beta (Phospho-Tyr489)				0.24683	0.455821
399	CREB (Phospho-Thr100)				0.135551	0.262757
400	Ezrin (Phospho-Tyr478)				0.496038	0.332547
401	p53 (Phospho-Ser366)				0.0833789	0.293183
402	p53 (Phospho-Ser378)				0.171437	0.334015
403	Rb (Phospho-Ser608)		4867.75		0.147158	0.165383			1.36634
404	SRF (Phospho-Ser77)				0.246001	0.396504
405	Trk A (Phospho-Tyr701)				0.233169	0.534188
406	Trk A (Phospho-Tyr680/681)				0.125186	0.355534
407	Abl1 (Phospho-Thr754/735)				0.0761627	0.396267
408	B-RAF (Phospho-Ser446)				0.0880014	0.289133
409	CaMK2-beta/gamma/delta (Phospho-Thr287)				0.176055	0.160719
410	MAP3K1/MEKK1 (Phospho-Thr1381)				0.226893	0.368301
411	MKK3/MAP2K3 (Phospho-Thr222)				0.167363	0.302126
412	MKK7/MAP2K7 (Phospho-Ser271)				0.153849	0.475515
413	MKK7/MAP2K7 (Phospho-Thr275)				0.0617938	0.109272
414	MSK1 (Phospho-Ser212)		6717.75		0.235338	0.278043			1.88562
415	MSK2 (Phospho-Thr568)		6434.25		0.0805061	0.233587			1.80604
416	VE-Cadherin (Phospho-Tyr731)	20436.8	20688		0.315948	0.0135351		5.45981	5.80695		1.06358
417	WWOX (Phospho-Tyr33)		6965		0.419694	0.796142			1.95502
418	Claudin 3 (Phospho-Tyr219)				0.508622	0.574005
419	Claudin 6 (Phospho-Tyr219)				0.199109	0.201619
420	Claudin 7 (Phospho-Tyr210)		6646.5		0.121644	0.283736			1.86562
421	PLD2 (Phospho-Tyr169)				0.101128	0.320934
422	AMPK1/AMPK2 (Ab-485/491)				0.12983	0.344258
423	MKK6/MAP2K6 (Ab-207)	7903	8349.75		0.117926	0.157135		2.11134	2.34371		1.11006
424	p38 MAPK (Ab-180)				0.268215	0.397537
425	Catenin beta (Ab-33)				0.137539	0.362307
426	P70S6K (Ab-421)				0.0646149	0.449415
427	GSK3 alpha/beta (Ab-216/279)				0.0369075	0.284867
428	Caspase 8 (Ab-347)				0.135929	0.345424
429	CDC25B (Ab-323)				0.175514	0.347827
430	Cyclin B1 (Ab-126)				0.184797	0.33694
431	Cyclin E1 (Ab-395)				0.181481	0.268757
432	KSR (Ab-392)				0.100164	0.219233
433	PLC beta3 (Ab-1105)				0.0913665	0.354887
434	STAT5B (Ab-731)				0.149821	0.37973
435	PKC pan activation site				0.131941	0.0796712
436	PKC zeta (Ab-560)				0.218096	0.0774398
437	PKD1/PKC mu (Ab-205)				0.250736	0.34309
438	PKD1/PKC mu (Ab-463)				0.206407	0.118964
439	PKD2 (Ab-876)				0.186943	0.324364
440	Rb (Ab-811)				0.192243	0.37694
441	Rb-like-2 (RBL2) (Ab-952)				0.177865	0.388959
442	AKT1 (Ab-326)				0.239	0.29731
443	BAD (Ab-91/128)				0.145258	0.499775
444	BAD (Ab-134)		4671.5		0.0215724	0.310452			1.31125
445	Calmodulin (Ab-79/81)				0.13742	0.303848
446	CaMK1-alpha (Ab-177)				0.0389463	0.181469
447	CaMK4 (Ab-196/200)				0.11781	0.256777
448	Caspase 9 (Ab-153)	6159.5	6778.5		0.169673	0.373556		1.64555	1.90267		1.15625
449	Caspase 9 (Ab-144)				0.156471	0.430341
450	Caspase 9 (Ab-196)	29478.5	25031		0.223777	0.119494		7.87537	7.026		0.892148
451	Caspase 3 (Ab-150)				0.0183055	0.335364
452	Catalase (Ab-385)		5122.5		0.226896	0.33585			1.43784
453	Catenin beta (Ab-654)		4881		0.200357	0.296982			1.37006
454	Fos (Ab-374)	6440.5	8791.5		0.108363	0.252311		1.72062	2.4677		1.43419
455	Gab2 (Ab-623)				0.570931	0.254548
456	MAPKAPK2 (Ab-272)		4929.5		0.198172	0.0638325			1.38367
457	MEF2C (Ab-396)				0.233878	0.0555688
458	MKP-1/2 (Ab-296/318)		5560.5		0.017845	0.0751551			1.56079
459	NFAT3 (Ab-168/170)		5307.5		0.15602	0.0596861			1.48977
460	SREBP-1 (Ab-439)				0.20281	0.271933
461	Tuberin/TSC2 (Ab-981)				0.220271	0.191171
462	MKK4/SEK1 (Ab-80)	10996.8	11634.8		0.118733	0.252491		2.93785	3.26578		1.11162
463	Ephrin B2 (Ab-330)	10649.2	8654.5		0.13343	0.2733		2.84502	2.42925		0.853861
464	p130Cas (Ab-410)				0.00496617	0.114666
465	PLCG1 (Ab-771)	6614.25			0.141277	0.446096		1.76704
466	PLCG1 (Ab-783)				0.16395	0.422021
467	LYN (Ab-507)	60891	67065		0.0892782	0.0413626		16.2674	18.8246		1.1572
468	PLCG2 (Ab-753)		6163.75		0.0792648	0.147358			1.73011
469	ATF1 (Ab-63)	6184	5425.75		0.12555	0.0343404		1.6521	1.52296		0.921838
470	CD19 (Ab-531)				0.282394	0.557045
471	ATPase (Ab-16)				0.207802	0.345345
472	FGFR1 (Ab-766)		6648.75		0.28392	0.263699			1.86625
473	AKT1 (Phospho-Thr308)				0.19729	0.0676496
474	PTEN (Phospho-Ser380/Thr382/Thr383)				0.30525	0.361583
475	P95/NBS1 (Phospho-Ser343)				0.26844	0.333847
476	P73 (Phospho-Tyr99)				0.228378	0.206138
477	FAK (Phospho-Tyr861)		4790.25		0.156855	0.340324			1.34458
478	Integrin beta-3 (Phospho-Tyr773)		5114.5		0.208698	0.284668			1.4356
479	Chk2 (Phospho-Thr68)				0.0117588	0.0669683
480	PTEN (Phospho-Ser370)				0.202702	0.464541
481	Ezrin (Phospho-Tyr353)				0.105775	0.0127181
482	BCL-2 (Phospho-Thr56)		4410.25		0.143425	0.140211			1.23792
483	BCL-2 (Phospho-Ser70)				0.0121705	0.358804
484	BCL-XL (Phospho-Ser62)	6252	6728.5		0.0495382	0.163417		1.67026	1.88864		1.13074
485	BAD (Phospho-Ser112)				0.0682797	0.0352698
486	BAD (Phospho-Ser136)		5025		0.0778107	0.0640266			1.41048
487	BAD (Phospho-Ser155)				0.211412	0.348024
488	Estrogen Receptor-alpha (Phospho-Ser104)				0.0504907	0.409546
489	Estrogen Receptor-alpha (Phospho-Ser106)		4442.25		0.0348495	0.448483			1.2469
490	Estrogen Receptor-alpha (Phospho-Ser118)		5593		0.063866	0.12491			1.56991
491	Estrogen Receptor-alpha (Phospho-Ser167)				0.148245	0.490388
492	Synuclein alpha (Phospho-Tyr125)				0.0509598	0.141665
493	Tau (Phospho-Thr212)				0.293598	0.114298
494	Connexin 43 (Phospho-Ser367)				0.308626	0.115558
495	DAB1 (Phospho-Tyr232)				0.196218	0.394097
496	NFkB-p65 (Phospho-Ser311)	14222	7836.5		0.185652	0.125874		3.7995	2.19964		0.57893
497	GluR1 (Phospho-Ser849)				0.195898	0.0569952
498	GluR1 (Phospho-Ser863)				0.274922	0.220548
499	HSF1 (Phospho-Ser303)				0.191481	0.496924
500	EGFR (Phospho-Tyr1110)				0.310979	0.562765
501	MARCKS (Phospho-Ser163)				0.043565	0.358423
502	Merlin (Phospho-Ser518)				0.0866534	0.590111
503	Synapsin (Phospho-Ser9)	6627	6563.5		0.127081	0.282476		1.77045	1.84232		1.0406
504	Histone H2A.X (Phospho-Ser139)		5440		0.0812499	0.200954			1.52696
505	P70S6K (Phospho-Ser411)				0.178721	0.472277
506	Tau (Phospho-Ser422)				0.183417	0.285312
507	Cortactin (Phospho-Tyr421)				0.315966	0.53028
508	Cortactin (Phospho-Tyr466)				0.00894836	0.483425
509	CREB (Phospho-Ser129)		4617.5		0.0321039	0.385444			1.29609
510	DAB1 (Phospho-Tyr220)		4614.75		0.101044	0.177821			1.29532
511	P73 (Ab-99)				0.260248	0.0399292
512	FAK (Ab-861)				0.170652	0.138347
513	VEGFR2 (Ab-1175)		6051		0.196106	0.0371608			1.69847
514	VEGFR2 (Ab-1214)	43996.8	57594		0.0457002	0.312289		11.754	16.1662		1.37537
515	VEGFR2 (Ab-951)	46012.5	69494.5		0.178926	0.270909		12.2925	19.5065		1.58686
516	IGF1R (Ab-1161)				0.1494	0.210967
517	IGF1R (Ab-1165/1166)				0.139287	0.356185
518	Integrin beta-3 (Ab-773)				0.165947	0.352062
519	p53 (Ab-6)				0.134822	0.425305
520	p53 (Ab-9)				0.126665	0.33205
521	p53 (Ab-15)				0.145668	0.365644
522	p53 (Ab-18)		4574.25		0.0112756	0.345573			1.28395
523	Chk2 (Ab-68)	34124.2	33570		0.178008	0.149046		9.11651	9.42283		1.0336
524	p53 (Ab-33)				0.212865	0.298747
525	p53 (Ab-37)		4717.25		0.16094	0.114597			1.32409
526	p53 (Ab-46)				0.264314	0.233797
527	p53 (Ab-315)	10213	13820.5		0.129887	0.509129		2.72847	3.8793		1.42179
528	Tau (Ab-356)	14332.2	18432		0.252284	0.439487		3.82895	5.17371		1.35121
529	Tau (Ab-396)	7092	9064.75		0.0679987	0.168688		1.89467	2.5444		1.34292
530	Dok-1 (Ab-398)				0.337262	0.110276
531	Dok-2 (Ab-299)				0.19939	0.00894001
532	eIF2A (Ab-51)		5932		0.141421	0.372149			1.66506
533	PKR (Ab-446)				0.229921	0.232268
534	GAP43 (Ab-41)				0.195879	0.306128
535	Integrin beta-3 (Ab-785)				0.216169	0.093065
536	Ret (Ab-905)				0.0971773	0.140813
537	P70S6K (Ab-424)				0.0255673	0.557022
538	Synuclein alpha (Ab-133)				0.216183	0.520788
539	CaMK2A (Ab-286)	8200.5	10721.5		0.0733794	0.186051		2.19082	3.00944		1.37366
540	BIM (Ab-69/65)				0.178247	0.29884
541	CPI17 alpha (Ab-38)				0.159072	0.21601
542	PKR (Ab-451)				0.179905	0.224165
543	Gab1 (Ab-627)				0.0909189	0.295501
544	GluR2 (Ab-880)	32106.5	36282		0.0458315	0.0662243		8.57746	10.1841		1.18731
545	MARCKS (Ab-158)		5081.5		0.0471298	0.0889189			1.42634
546	MEK1 (Ab-291)		5795		0.323277	0.466849			1.62661
547	NMDAR1 (Ab-897)				0.0453472	0.182353
548	PKC delta (Ab-645)				0.444352	0.344256
549	Tyrosine Hydroxylase (Phospho-Ser8)				0.147816	0.522942
550	VEGFR1 (Phospho-Tyr1333)				0.271291	0.373891
551	VEGFR2 (Phospho-Tyr1059)				0.221933	0.352751
552	WASP (Phospho-Tyr290)				0.410485	0.312267
553	Zap-70 (Phospho-Tyr292)				0.0913554	0.536666
554	Zap-70 (Phospho-Tyr315)				0.180755	0.166407
555	AKT1 (Phospho-Tyr474)				0.300629	0.361001
556	AKT1 (Phospho-Ser246)				0.266423	0.134518
557	AKT1 (Phospho-Thr72)				0.282843	0.353882
558	c-Abl (Phospho-Tyr245)		5174		0.068199	0.37091			1.4523
559	CDC25C (Phospho-Thr48)		4449		0.226077	0.212657			1.2488
560	Chk1 (Phospho-Ser296)		5077.5		0.0975439	0.257358			1.42521
561	Raf1 (Phospho-Ser296)		6072		0.0591232	0.12414			1.70436
562	Cyclin B1 (Phospho-Ser147)		4622.5		0.00883766	0.629933			1.2975
563	Cyclin E1 (Phospho-Thr77)	7815.75	6304.75		0.116302	0.180625		2.08803	1.76969		0.847542
564	eIF4B (Phospho-Ser422)				0.0951451	0.476519
565	eIF4G (Phospho-Ser1108)				0.439004	0.507088
566	IRS-1 (Phospho-Ser794)		4684.5		0.297253	0.0575104			1.3149
567	LAT (Phospho-Tyr171)				0.0720659	0.269355
568	P70S6K-beta (Phospho-Ser423)				0.556865	0.0167038
569	PAK1 (Phospho-Ser204)		5207.5		0.212005	0.0881253			1.4617
570	PAK2 (Phospho-Ser192)				0.433048	0.698479
571	PAK3 (Phospho-Ser154)				0.560788	0.719018
572	PKC beta/PKCB (Phospho-Ser661)				0.100981	0.0633543
573	PKC delta (Phospho-Tyr64)				0.0623317	0.279156
574	RSK1/2/3/4 (Phospho-Ser221/227/218/232)				0.0171724	0.458562
575	Src (Phospho-Ser75)				0.157599	0.532534
576	SLP-76 (Phospho-Tyr128)		4768.25		0.393706	0.635517			1.33841
577	LCK (Phospho-Ser59)				0.149913	0.509219
578	Fos (Phospho-Thr232)				0.0301353	0.572388
579	Src (Phospho-Tyr216)		5654.5		0.122301	0.277741			1.58717
580	Gab2 (Phospho-Ser159)				0.148924	0.246504
581	Pyk2 (Phospho-Tyr579)				0.120604	0.126928
582	GRK2 (Phospho-Ser685)				0.187052	0.456526
583	BRCA1 (Phospho-Ser1457)				0.0140601	0.447129
584	Cyclin C (Phospho-Ser275)				0.114137	0.406927
585	Gab2 (Phospho-Tyr643)	12909.8	14877		0.206084	0.0468648		3.44892	4.17585		1.21077
586	MAPKAPK2 (Phospho-Ser272)		4932		0.116602	0.11269			1.38437
587	HER2 (Phospho-Thr686)				0.21721	0.138438
588	NFkB-p105/p50 (Ab-927)	9032	11431.8		0.223437	0.369365		2.41296	3.2088		1.32982
589	Shc (Ab-427)				0.130847	0.24467
590	Smad1 (Ab-465)				0.261156	0.257363
591	Smad2 (Ab-467)				0.119932	0.17915
592	Smad3 (Ab-425)				0.12532	0.152271
593	FAS (Phospho-Tyr291)				0.146971	0.160803
594	ACC1 (Ab-80)		4491		0.13185	0.225153			1.26059
595	Caspase 6 (Ab-Ser257)				0.170215	0.0711813
596	Caspase 9 (Ab-125)				0.307044	0.731276
597	c-PLA2 (Ab-505)				0.0409651	0.469669
598	EEF2 (Ab-56)		5546.75		0.163937	0.0592151			1.55693
599	HSL (Ab-554)				0.26412	0.634344
600	Pyk2 (Ab-881)				0.281155	0.451595
601	Pyk2 (Ab-580)		5206.75		0.0536954	0.674072			1.46149
602	SRF (Ab-99)		5930.5		0.281798	0.207345			1.66464
603	STAT2 (Ab-690)				0.160304	0.484165
604	SYK (Ab-348)		6920.5		0.0802436	0.104015			1.94253
605	SYK (Ab-525)	21897.5	17397		0.0684906	0.468559		5.85006	4.8832		0.834726
606	CD227/mucin 1 (Ab-1243)				0.328883	0.363434
607	CD4 (Ab-433)		9370.25		0.281779	0.679657			2.63015
608	CDC25A (Ab-124)				0.253497	0.193306
609	CDC25B (Ab-353)				0.228537	0.0546229
610	CDK7 (Ab-170)				0.187955	0.203707
611	Chk1 (Ab-286)		4692.25		0.171511	0.132236			1.31708
612	Met (Ab-1003)				0.129885	0.244561
613	Cyclin D1 (Ab-90)				0.0493122	0.213737
614	Cyclin E2 (Ab-392)				0.217905	0.290404
615	Keratin 18 (Ab-52)				0.190264	0.30881
616	Keratin 8 (Ab-432)				0.0624209	0.450789
617	Catenin delta-1 (Ab-228)				0.130137	0.322366
618	Raf1 (Ab-43)		4795.5		0.0615581	0.216017			1.34606
619	DNA-PK (Ab-2647)				0.21789	0.520417
620	DNA-PK (Ab-2638)				0.255151	0.234396
621	DNA-PK (Ab-2056)				0.233757	0.365658
622	EGFR (Ab-1069)				0.143799	0.46848
623	ERK3 (Ab-189)		5295.25		0.298778	0.135472			1.48633
624	FAK (Ab-910)	22746.2	20270.5		0.353876	0.441137		6.07681	5.68977		0.936308
625	AurA (Phospho-Ser342)				0.106686	0.00924103
626	Lamin A/C (Ab-392)	21807.2	31728		0.169244	0.00156006		5.82595	8.90579		1.52864
627	MITF (Ab-73)	6503.25	8168		0.304502	0.0813761		1.73739	2.29269		1.31962
628	PLCG2 (Ab-1217)				0.268417	0.0512097
629	PLK1 (Ab-210)				0.234606	0.0646304
630	PPAR-BP (Ab-1457)		4417.5		0.159126	0.153827			1.23996
631	PPAR-gamma (Ab-112)	26973	32105.2		0.541137	0.114429		7.20601	9.01168		1.25058
632	WAVE1 (Ab-125)				0.223344	0.334932
633	XIAP (Ab-87)	7118.5	8014.5		0.172443	0.224894		1.90175	2.24961		1.18291
634	ATP-Citrate Lyase (Ab-454)				0.235983	0.326013
635	Mst1/Mst2 (Ab-183)				0.0856444	0.559261
636	Myosin regulatory light chain 2 (Ab-18)				0.00403006	0.350827
637	p130Cas (Ab-165)				0.0238159	0.485001
638	PP1 alpha (Ab-320)		4863		0.164363	0.134064			1.365
639	TLK1 (Ab-764)		7009.75		0.422601	0.210173			1.96758
640	CK2-b (Ab-209)				0.251038	0.341273
641	EPHA2/3/4 (Ab-588/596)				0.201456	0.499477
642	EPHB1/2 (Ab-594/604)				0.128679	0.29397
643	Ephrin B1 (Ab-317)				0.237383	0.49515
644	Progesterone Receptor (Phospho-Ser190)				0.322072	0.482871
645	HER2 (Phospho-Tyr877)				0.312744	0.746304
646	HER2 (Phospho-Tyr1221/Tyr1222)				0.318491	0.477945
647	HER2 (Phospho-Tyr1248)				0.239134	0.000405955
648	EGFR (Phospho-Ser1070)				0.102247	0.199828
649	EGFR (Phospho-Tyr1092)		4382.5		0.121106	0.398852			1.23013
650	G3BP-1 (Phospho-Ser232)				0.0961841	0.326798
651	ICAM-1 (Phospho-Tyr512)		4664.5		0.160295	0.187521			1.30929
652	VEGFR2 (Phospho-Tyr1175)				0.127844	0.290206
653	VEGFR2 (Phospho-Tyr1214)		4402.5		0.399109	0.632341			1.23575
654	VEGFR2 (Phospho-Tyr951)				0.139781	0.38865
655	IGF1R (Phospho-Tyr1161)		4843.25		0.249143	0.0335066			1.35946
656	IGF1R (Phospho-Tyr1165/1166)		5422.5		0.104213	0.032731			1.52205
657	Paxillin (Phospho-Tyr118)				0.0279168	0.469707
658	Caveolin-1 (Phospho-Tyr14)				0.159072	0.405679
659	Src (Phospho-Tyr418)	15183.2	18525.8		0.076028	0.34602		4.0563	5.20003		1.28196
660	p53 (Phospho-Ser6)		4837.75		0.00841539	0.36373			1.35792
661	p53 (Phospho-Ser9)				0.30809	0.491503
662	p53 (Phospho-Ser15)	9195.5	7312.5		0.0346806	0.0532808		2.45664	2.05256		0.835516
663	DARPP-32 (Phospho-Thr34)		5383.5		0.145793	0.139753			1.5111
664	Dok-1 (Phospho-Tyr362)				0.265082	0.392656
665	Dok-1 (Phospho-Tyr398)				0.249042	0.404788
666	Dok-2 (Phospho-Tyr299)		4612		0.0559128	0.0849387			1.29455
667	eIF2A (Phospho-Ser51)				0.0856835	0.204903
668	PKR (Phospho-Thr446)				0.0914207	0.287999
669	GAP43 (Phospho-Ser41)		4496.5		0.0734483	0.0835035			1.26213
670	Integrin beta-3 (Phospho-Tyr785)				0.182563	0.383148
671	Ret (Phospho-Tyr905)				0.138116	0.537442
672	P70S6K (Phospho-Ser424)				0.0127528	0.554167
673	Synuclein alpha (Phospho-Tyr133)				0.141255	0.520891
674	Synuclein alpha (Phospho-Tyr136)				0.18615	0.452318
675	CaMK2A (Phospho-Thr286)				0.0255535	0.368552
676	BIM (Phospho-Ser69/65)				0.0253418	0.139681
677	CPI17 alpha (Phospho-Thr38)		4370.5		0.186619	0.255144			1.22676
678	PKR (Phospho-Thr451)				0.360329	0.184417
679	Gab1 (Phospho-Tyr627)				0.220211	0.4937
680	GluR2 (Phospho-Ser880)				0.260909	0.449964
681	MARCKS (Phospho-Ser158)		4372.25		0.19585	0.479437			1.22726
682	Ezrin (Ab-353)				0.104685	0.044883
683	Tau (Ab-235)	52338.5	92608.2		0.233525	0.0330196		13.9826	25.9944		1.85906
684	Tau (Ab-181)				0.0169627	0.0581767
685	Tau (Ab-205)	6490.25	7169.75		0.231571	0.0910789		1.73391	2.01249		1.16066
686	Tau (Ab-214)	7451.75	6513.5		0.157188	0.206156		1.99078	1.82829		0.918376
687	Tau (Ab-231)	6277	5959.5		0.199166	0.185216		1.67694	1.67278		0.997521
688	Tau (Ab-262)				0.0865935	0.0606887
689	Tau (Ab-404)	8313.75	9155.5		0.0796518	0.0325151		2.22107	2.56987		1.15704
690	G3BP-1 (Ab-232)		6436.5		0.133214	0.0862392			1.80667
691	Catenin beta (Ab-41/45)				0.0664623	0.238273
692	Androgen Receptor (Ab-213)				0.20689	0.208304
693	Androgen Receptor (Ab-650)		4829.75		0.242296	0.170783			1.35567
694	ICAM-1 (Ab-512)				0.0231357	0.210839
695	Paxillin (Ab-118)				0.10721	0.355869
696	Rb (Ab-795)				0.225699	0.336254
697	Rb (Ab-807)		5490.25		0.27135	0.232665			1.54107
698	Rb (Ab-780)	7031.75	9079.75		0.0515366	0.147149		1.87858	2.54861		1.35667
699	CDK2 (Ab-160)				0.293173	0.534528
700	Caveolin-1 (Ab-14)				0.156303	0.366535
701	PKC theta (Ab-676)				0.232639	0.00506677
702	14-3-3 zeta (Ab-58)				0.166144	0.293966
703	ADD1 (Ab-726)		4774		0.255312	0.0965718			1.34002
704	AMPK1 (Ab-172)				0.154822	0.108814
705	Amyloid beta A4 (Ab-743/668)				0.272209	0.313346
706	CREB (Ab-142)				0.126019	0.0860218
707	DARPP-32 (Ab-75)		4875.5		0.126912	0.0775925			1.36851
708	EGFR (Ab-678)				0.10562	0.212853
709	EGFR (Ab-693)		5907.5		0.261599	0.0420135			1.65819
710	GABA-RB (Ab-434)				0.200646	0.396419
711	HSP90B (Ab-254)				0.0676127	0.0741082
712	IkB-epsilon (Ab-22)	11466	19408.2		0.0397154	0.00755991		3.06322	5.44774		1.77844
713	Keratin 18 (Ab-33)				0.0414644	0.475982
714	Keratin 8 (Ab-73)		5465.25		0.0882846	0.296609			1.53405
715	MEF2A (Ab-408)	7916.5	13571.2		0.21821	0.133775		2.11494	3.80934		1.80115
716	Myc (Ab-62)				0.187966	0.27343
717	Opioid Receptor (Ab-375)				0.141535	0.439221
718	PKC zeta (Ab-410)		4740		0.18448	0.206463			1.33048
719	Shc (Ab-349)	13862.2	16063		0.0316514	0.180926		3.70339	4.50875		1.21747
720	LKB1 (Phospho-Ser428)				0.248679	0.125592
721	LKB1 (Phospho-Thr189)				0.400626	0.159802
722	MAPKAPK2 (Phospho-Thr222)				0.252262	0.126784
723	MEK1 (Phospho-Ser298)	14542.8	20189.5		0.703253	0.259909		3.88519	5.66703		1.45862
724	MEK1 (Phospho-Thr286)		5637.75		0.06894	0.408316			1.58247
725	MSK1 (Phospho-Ser360)	7130.75	8678.25		0.117657	0.116232		1.90503	2.43591		1.27868
726	MSK1 (Phospho-Thr581)				0.0886684	0.383148
727	mTOR (Phospho-Ser2481)				0.015358	0.42079
728	p53 (Phospho-Thr81)		5207.5		0.140671	0.615247			1.4617
729	p63 (Phospho-Ser455)				0.0966778	0.322719
730	PAK2 (Phospho-Ser20)				0.168151	0.295581
731	PEA-15 (Phospho-Ser104)				0.14465	0.410367
732	PKC alpha/beta II (Phospho-Thr638)				0.0118192	0.226474
733	PKC delta (Phospho-Thr505)				0.138492	0.398238
734	PKC delta (Phospho-Tyr313)				0.24857	0.315059
735	PKC theta (Phospho-Thr538)				0.200499	0.500017
736	PKD1/PKC mu (Phospho-Ser910)				0.164922	0.408232
737	PLC beta3 (Phospho-Ser537)				0.127456	0.326852
738	Ras-GRF1 (Phospho-Ser916)				0.161306	0.473011
739	MDM4 (Phospho-Ser367)				0.323606	0.0232654
740	MEF2C (Phospho-Ser396)		12773.2		0.244296	1.15226			3.58535
741	MKP-1/2 (Phospho-Ser296/318)				0.206553	0.205187
742	SREBP-1 (Phospho-Ser439)				0.197039	0.290212
743	PLCG1 (Phospho-Tyr771)				0.308431	0.815508
744	LYN (Phospho-Tyr507)				0.253191	0.297665
745	p130Cas (Phospho-Tyr410)				0.122906	0.357275
746	PLCG1 (Phospho-Tyr783)				0.0269648	0.0170136
747	PLCG2 (Phospho-Tyr753)				0.0835875	0.491087
748	ATF1 (Phospho-Ser63)				0.162	0.279857
749	CD19 (Phospho-Tyr531)				0.113496	0.434894
750	Fyn (Phospho-Tyr530)				0.169307	0.565175
751	ATPase (Phospho-Ser16)				0.0457516	0.419288
752	CBL (Phospho-Tyr774)		4858		0.0713179	0.152833			1.3636
753	CBL (Phospho-Tyr700)		6271		0.15034	0.446072			1.76022
754	FGFR1 (Phospho-Tyr766)		4663.25		0.187783	0.306983			1.30894
755	FGFR1 (Phospho-Tyr654)	7326.25	10313.8		0.285931	0.108496		1.95725	2.89499		1.47911
756	Lamin A/C (Phospho-Ser392)		5881.5		0.179082	0.263174			1.65089
757	MITF (Phospho-Ser73)		5534		0.052289	0.261428			1.55335
758	4E-BP1 (Ab-65)	40617.2	47044.8		0.166805	0.0061099		10.8512	13.2051		1.21693
759	4E-BP1 (Ab-70)		4627.5		0.336809	0.303777			1.2989
760	Abl1 (Ab-204)	51545	62319.8		0.169448	0.337188		13.7706	17.4926		1.27029
761	ACC1 (Ab-79)				0.142193	0.176254
762	AKT1 (Ab-450)				0.0245713	0.277027
763	AKT1 (Ab-124)		5453		0.20482	0.0632804			1.53061
764	AMPK beta1 (Ab-182)				0.140488	0.20078
765	Chk2 (Ab-387)		5842.25		0.0213368	0.166602			1.63987
766	Cyclin D1 (Ab-286)	23313.5	27078		0.0162267	0.0206821		6.22835	7.60058		1.22032
767	Cyclin D3 (Ab-283)				0.120958	0.28501
768	Interferon-alpha/beta receptor alpha chain (Phospho-Tyr466)				0.154082	0.277495
769	DYN1 (Ab-774)	26004.2	29295.2		0.0819158	0.046428		6.9472	8.22294		1.18363
770	E2F1 (Ab-433)		5057.5		0.0822313	0.293469			1.4196
771	FAK (Ab-576)				0.0635069	0.421866
772	HDAC5 (Ab-259)				0.206708	0.272031
773	HSL (Ab-552/563)				0.194741	0.402156
774	IkB-beta (Ab-19)				0.11234	0.362519
775	IKK-alpha/beta (Ab-180/181)				0.19863	0.533737
776	IKK-alpha/beta (Ab-176/177)	14392.5	15200		0.201483	0.0695012		3.84505	4.26652		1.10961
777	FAS (Ab-291)		4604		0.0474003	0.567651			1.29231
778	FosB (Ab-27)				0.281252	0.161248
779	GRK1 (Ab-21)				0.30566	0.253873
780	HDAC3 (Ab-424)		6962.5		0.184825	0.199158			1.95432
781	HDAC6 (Ab-22)		7843		0.438051	0.0831254			2.20147
782	HER2 (Ab-686)				0.226501	0.362037
783	HER3/ErbB3 (Ab-1222)				0.156923	0.167629
784	HER3/ErbB3 (Ab-1289)				0.0992017	0.272494
785	HER4/ErbB4 (Ab-1284)		4942.5		0.245173	0.0496441			1.38732
786	Smad1 (Ab-187)				0.169386	0.363122
787	Smad2 (Ab-255)				0.171909	0.222148
788	Smad2 (Ab-250)				0.164057	0.429363
789	Smad2 (Ab-245)				0.0739146	0.330635
790	Smad2 (Ab-220)				0.0867444	0.546903
791	Smad2/3 (Ab-8)				0.119085	0.423088
792	Smad3 (Ab-179)		5626		0.125647	0.180736			1.57917
793	Smad3 (Ab-204)				0.157509	0.401874
794	Smad3 (Ab-213)				0.11553	0.344899
795	Calsenilin/KCNIP3 (Ab-63)	28020	32561.5		0.0540551	0.0195662		7.48572	9.13975		1.22096
796	Epo-R (Ab-368)				0.098705	0.0974455
797	Interferon-alpha/beta receptor alpha chain (Ab-466)				0.307078	0.115167
798	IL-2RA/CD25 (Ab-268)				0.294526	0.323122
799	WEE1 (Phospho-Ser53)				0.183984	0.237155
800	MKK4/SEK1 (Ab-257)				0.157135	0.344154
801	ATP1A1/Na+K+ ATPase1 (Ab-23)				0.131232	0.230557
802	CK1-A (Ab-321)				0.183376	0.183489
803	HSP90B (Ab-226)				0.0923431	0.0709101
804	Merlin (Ab-10)				0.0845542	0.143977
805	MAP3K7/TAK1 (Ab-187)				0.172444	0.086228
806	MAP3K7/TAK1 (Ab-439)		5497.5		0.0495838	0.792963			1.5431
807	MAP3K8/COT (Ab-400)				0.140994	0.445759
808	MYT1 (Ab-83)		4869.5		0.140279	0.228708			1.36683
809	WEE1 (Ab-53)				0.0635898	0.434104
810	EPB41 (Ab-418/660)				0.0989782	0.29715
811	Mnk1 (Ab-385)				0.211616	0.525131
812	RAD51 (Ab-309)				0.228982	0.32681
813	TIF-IA (Ab-649)				0.163205	0.413596
814	Lamin A (Ab-22)				0.125374	0.415247
815	p53 (Phospho-Thr18)				0.0641793	0.302964
816	p53 (Phospho-Ser33)				0.243278	0.319745
817	p53 (Phospho-Ser37)		5992.75		0.0319524	0.0345132			1.68212
818	p53 (Phospho-Ser46)				0.247691	0.304458
819	p53 (Phospho-Ser315)				0.320356	0.425905
820	Tau (Phospho-Ser356)				0.287404	0.309699
821	Tau (Phospho-Ser396)				0.106239	0.257141
822	Tau (Phospho-Ser235)				0.128062	0.23661
823	Tau (Phospho-Thr181)				0.101465	0.075132
824	Tau (Phospho-Thr205)		5731		0.174131	0.109811			1.60865
825	Tau (Phospho-Ser214)				0.252824	0.540859
826	Tau (Phospho-Thr231)				0.102593	0.220075
827	Tau (Phospho-Ser262)				0.208811	0.523783
828	Tau (Phospho-Ser404)		6135		0.165478	0.143842			1.72204
829	FKHR (Phospho-Ser256)				0.0840734	0.538522
830	Catenin beta (Phospho-Thr41/Ser45)				0.0763501	0.507423
831	BRCA1 (Phospho-Ser1524)				0.176413	0.467475
832	CDC25C (Phospho-Ser216)				0.550083	0.443118
833	Androgen Receptor (Phospho-Ser213)				0.163869	0.38108
834	MEK1 (Phospho-Thr291)		8281		0.344815	0.0672866			2.32441
835	NMDAR1 (Phospho-Ser897)				0.151255	0.188909
836	PKC delta (Phospho-Ser645)				0.0110345	0.152474
837	PKC theta (Phospho-Ser676)				0.131422	0.255272
838	14-3-3 zeta (Phospho-Ser58)				0.150047	0.403475
839	AMPK1 (Phospho-Thr172)				0.105692	0.224029
840	Amyloid beta A4 (Phospho-Thr743/668)				0.120794	0.340872
841	CREB (Phospho-Ser142)				0.0361987	0.379835
842	DARPP-32 (Phospho-Thr75)				0.0273398	0.275862
843	EGFR (Phospho-Thr678)				0.145413	0.0684768
844	Ephrin B2 (Phospho-Tyr330)				0.102533	0.363187
845	GABA-RB (Phospho-Ser434)				0.214776	0.244699
846	HSP90B (Phospho-Ser254)				0.171451	0.543986
847	IkB-beta (Phospho-Ser23)				0.0532438	0.532785
848	IkB-epsilon (Phospho-Ser22)				0.0388567	0.528121
849	Keratin 18 (Phospho-Ser33)				0.151081	0.503805
850	Keratin 8 (Phospho-Ser73)				0.159223	0.493186
851	MEF2A (Phospho-Ser408)				0.0835465	0.51841
852	Myc (Phospho-Ser62)		6468		0.557086	0.0579417			1.81552
853	Chk1 (Ab-280)				0.289071	0.236943
854	Chk1 (Ab-317)				0.465007	0.0632395
855	Src (Ab-418)	19754	29527		0.312532	0.0390349		5.27741	8.28799		1.57047
856	MKK3/MAP2K3 (Ab-189)		5038		0.058128	0.0571243			1.41413
857	Chk2 (Ab-516)		6501.25		0.199287	0.0255053			1.82485
858	TYK2 (Ab-1054)		5904.25		0.235088	0.0756299			1.65728
859	JAK1 (Ab-1022)		5706.75		0.106317	0.137599			1.60184
860	JAK2 (Ab-221)		4556.75		0.0862515	0.0328201			1.27904
861	JAK2 (Ab-1007)				0.110282	0.173534
862	IkB-alpha (Ab-32/36)				0.0223543	0.228517
863	ASK1 (Ab-83)				0.174832	0.241878
864	LIMK1 (Ab-508)		6793		0.0872103	0.0343508			1.90674
865	MKK4/SEK1 (Ab-261)	7785.5	8128.5		0.0400532	0.0438435		2.07995	2.2816		1.09695
866	ASK1 (Ab-966)				0.0993562	0.168993
867	Histone H3.1 (Ab-10)	6351.5	8018		0.0239358	0.108826		1.69684	2.25059		1.32634
868	FKHR (Ab-256)		4601.25		0.0028138	0.422074			1.29153
869	BRCA1 (Ab-1524)		5057		0.087602	0.220508			1.41946
870	HDAC4 (Ab-632)				0.0753921	0.380936
871	HDAC5 (Ab-498)		4517.25		0.202328	0.259769			1.26796
872	SHP-2 (Ab-542)		5338.5		0.0213781	0.405707			1.49847
873	SHP-2 (Ab-580)				0.0358089	0.105679
874	Synaptotagmin (Ab-309)		4657.5		0.296096	0.44438			1.30732
875	Synaptotagmin (Ab-202)				0.0371047	0.319641
876	Trk B (Ab-515)				0.226486	0.167634
877	Tyrosine Hydroxylase (Ab-19)				0.162011	0.107134
878	Tyrosine Hydroxylase (Ab-31)				0.289788	0.276281
879	Tyrosine Hydroxylase (Ab-40)		4385		0.206591	0.0835305			1.23083
880	LIMK1/2 (Ab-508/505)				0.393491	0.254221
881	BTK (Ab-223)				0.271753	0.701575
882	MAP3K8/COT (Ab-290)				0.00783169	0.0584145
883	CrkII (Ab-221)	12089.5	14616.2		0.137391	0.0794611		3.22979	4.10266		1.27026
884	eEF2K (Ab-366)				0.170706	0.382
885	Filamin A (Ab-2152)				0.0387248	0.255204
886	MKK6/MAP2K6 (Phospho-Ser207)				0.0837261	0.602114
887	HDAC2 (Phospho-Ser394)	7055.5	5643.25		0.0253558	0.234251		1.88492	1.58401		0.840361
888	FAK (Phospho-Tyr397)				0.403715	0.386507
889	EGFR (Phospho-Thr693)		4381		0.260351	0.615914			1.22971
890	GSK3 alpha/beta (Phospho-Tyr216/279)		5188.25		0.0739935	0.560629			1.4563
891	14-3-3 theta/tau (Phospho-Ser232)		10105.2		0.0697216	0.466833			2.83646
892	14-3-3 zeta/delta (Phospho-Thr232)				0.125599	0.0621726
893	6-phosphofructo-2-kinase/fructose-2,6-biphosphatase 2 (PFKFB2) (Phospho-Ser483)				0.227165	0.224153
894	Actin Pan (a/b/g) (Phospho-Tyr55/53)				0.162768	0.213325
895	A-RAF (Phospho-Tyr301/302)				0.0533958	0.145224
896	ATRIP (Phospho-Ser68/72)				0.248832	0.406625
897	BCL-2 (Phospho-Thr69)				0.0012259	0.291009
898	BCL-XL (Phospho-Thr47)				0.0715479	0.190117
899	B-RAF (Phospho-Thr598)				0.0301123	0.28181
900	B-RAF (Phospho-Ser601)				0.110899	0.0243031
901	Chk2 (Phospho-Thr383)				0.0120059	0.37603
902	Gab1 (Phospho-Tyr659)				0.0939641	0.28384
903	HDAC1 (Phospho-Ser421)	6374.25	7127		0.0559651	0.0734193		1.70292	2.00049		1.17474
904	p38 MAPK (Phospho-Tyr322)				0.100233	0.169345
905	PKC alpha (Phospho-Tyr657)				0.0235622	0.443717
906	PKC delta (Phospho-Tyr52)	6337	5185		0.268694	0.0886441		1.69297	1.45539		0.859665
907	PKC epsilon (Phospho-Ser729)				0.00180128	0.341101
908	PKC pan activation site (Phospho)		4434.75		0.133538	0.468216			1.2448
909	PKC zeta (Phospho-Thr560)		4759		0.26132	0.0621077			1.33581
910	MYPT1 (Phospho-Thr696)				0.00454663	0.241019
911	MYPT1 (Phospho-Thr853)				0.152663	0.0367045
912	PLCG1 (Phospho-Tyr1253)				0.156342	0.354473
913	PLCG2 (Phospho-Tyr1217)				0.096519	0.160103
914	PPAR-BP (Phospho-Thr1457)		5791.5		0.16408	0.159943			1.62563
915	PPAR-gamma (Phospho-Ser112)		4698.25		0.0124799	0.191065			1.31876
916	TIE2 (Phospho-Tyr1108)		6301.5		0.23163	0.405424			1.76878
917	WAVE1 (Phospho-Tyr125)				0.0481847	0.265513
918	XIAP (Phospho-Ser87)				0.0139043	0.392556
919	ATP-Citrate Lyase (Phospho-Ser454)				0.206441	0.567587
920	Mst1/Mst2 (Phospho-Thr183)				0.0487497	0.0105488
921	Myosin regulatory light chain 2 (Phospho-Ser18)				0.0732072	0.156096
922	p130Cas (Phospho-Tyr165)		4689.5		0.164976	0.295086			1.3163
923	PP1 alpha (Phospho-Thr320)				0.102808	0.221425
924	CK2-b (Phospho-Ser209)				0.0584185	0.411698
925	EPHA2/3/4 (Phospho-Tyr588/596)		4745		0.109725	0.394907			1.33188
926	EPHB1/2 (Phospho-Tyr594/604)		4832.5		0.210374	0.104621			1.35644
927	Ephrin B1 (Phospho-Tyr317)				0.1477	0.406973
928	Epo-R (Phospho-Tyr368)		5152		0.125749	0.774771			1.44612
929	IKK-beta (Ab-188)				0.218789	0.0730979
930	IKK-gamma (Ab-31)	19608.8	21817.8		0.368163	0.286259		5.2386	6.12407		1.16903
931	AKT1S1 (Ab-246)	25511.2	39209		0.0562248	0.0575294		6.8155	11.0056		1.6148
932	Arrestin-1 (Ab-412)				0.164407	0.100434
933	BID (Ab-78)		5103.5		0.164298	0.0946319			1.43251
934	CD3Z (Ab-142)				0.0130769	0.134606
935	CDK1/CDC2 (Ab-14)				0.083678	0.302511
936	CREB (Ab-121)				0.0460656	0.238635
937	EGFR (Ab-1016)				0.158049	0.252191
938	FAK (Ab-407)				0.122493	0.244529
939	FOXO1/3/4-pan (Ab-24/32)				0.00213592	0.142398
940	FKHR/FOXO1A (Ab-329)				0.0113731	0.243924
941	GRK2 (Ab-29)		5206.25		0.0914982	0.144443			1.46135
942	IKK-beta (Ab-199)	7188	7767.5		0.0409233	0.0488853		1.92032	2.18027		1.13537
943	IRS-1 (Ab-323)				0.0112653	0.384323
944	JNK1/2/3 (Ab-183/185)				0.151885	0.396924
945	LAT (Ab-191)				0.0442076	0.376442
946	LCK (Ab-505)		4995.25		0.0180836	0.333859			1.40213
947	LCK (Ab-192)				0.115354	0.370469
948	Caspase 1 (Ab-376)				0.276159	0.128365
949	Caspase 2 (Ab-157)				0.254132	0.281504
950	GRB10/Growth factor receptor-bound protein 10 (Ab-67)				0.175197	0.316087
951	GTPase activating protein (Ab-387)				0.167822	0.174885
952	HSP90 co-chaperone Cdc37 (Ab-13)		5802.25		0.0514432	0.128875			1.62864
953	IGF2R (Ab-2409)				0.111965	0.184414
954	IGFBP-3 (Ab-183)				0.0946685	0.126951
955	MKP-1 (Ab-359)				0.0893679	0.205349
956	PAK1/2 (Ab-199)				0.0317483	0.0369564
957	MAP3K7/TAK1 (Ab-184)				0.136631	0.226344
958	TGFBR1 (Ab-165)				0.0816778	0.253883
959	TGFBR2 (Ab-250)	8491.5	4521.25		0.69524	0.0246324		2.26856	1.26908		0.55942
960	eNOS (Ab-615)				0.0943184	0.298763
961	eNOS (Ab-1179)				0.0755687	0.310423
962	IKK-gamma (Ab-85)				0.0176503	0.321426
963	mTOR (Ab-2446)				0.118917	0.394449
964	PI3-kinase p85-subunit alpha/gamma (Ab-467/199)		5059.75		0.153293	0.312833			1.42023
965	Rho/Rac guanine nucleotide exchange factor 2 (Ab-885)				0.0787468	0.511456
966	VAV2 (Ab-142)				0.117517	0.57099
967	AurA (Ab-288)				0.232527	0.186771
968	AurB (Ab-232)				0.291448	0.427181
969	AurA (Ab-342)				0.162403	0.268618
970	AurB (Ab-12)				0.191557	0.287707
971	AurB/C (Ab-202/175)				0.352749	0.190894
972	Integrin beta-1 (Ab-788)		4562.5		0.161083	0.1773			1.28066
973	Integrin beta-1 (Ab-789)	8124.75	7415.75		0.286115	0.126294		2.17058	2.08154		0.958979
974	PDGFR beta (Ab-1009)				0.0927949	0.0724671
975	Interferon-gamma receptor alpha chain precursor (Ab-457)				0.116551	0.235407
976	PDGFR beta (Ab-740)		4384		0.0298597	0.0619364			1.23055
977	PDGFR beta (Ab-1021)				0.00867389	0.109092
978	PDGFR alpha (Ab-849)				0.138347	0.171485
979	14-3-3 beta/zeta (Phospho-Ser184/186)				0.21771	0.500404
980	Survivin (Ab-117)				0.071551	0.325178
981	TOP2A/DNA topoisomerase II (Ab-1106)		5167.75		0.440398	0.652067			1.45055
982	IL3RB (Ab-593)		6146.75		0.0928636	0.118891			1.72534
983	FLT3 (Ab-599)				0.0783878	0.509037
984	IR (Ab-1361)				0.037684	0.432994
985	KIT (Ab-936)				0.113947	0.521964
986	Androgen Receptor (Phospho-Ser650)				0.358406	0.326803
987	Chk1 (Phospho-Ser345)		7613.75		0.0413007	0.292966			2.13712
988	FAK (Phospho-Tyr925)				0.256567	0.328558
989	AKT2 (Phospho-Ser474)		6469.25		0.0397037	0.0329548			1.81587
990	c-Abl (Phospho-Tyr412)				0.0533547	0.258431
991	LIMK1 (Phospho-Thr508)		4383.25		0.284454	0.592448			1.23034
992	IKK-alpha (Phospho-Thr23)				0.0367257	0.268743
993	Rb (Phospho-Ser795)				0.275536	0.240759
994	Rb (Phospho-Ser807)		18537		0.124858	0.228912			5.20319
995	Rb (Phospho-Ser780)				0.0286026	0.225424
996	CDK2 (Phospho-Thr160)				0.265839	0.0924229
997	FKHR (Phospho-Ser319)				0.213674	0.308009
998	AFX/FOXO4 (Phospho-Ser197)				0.175492	0.304614
999	CDC25A (Phospho-Ser75)				0.261922	0.677821
1000	Cofilin (Phospho-Ser3)				0.0086373	0.323081
1001	Chk1 (Phospho-Ser280)				0.247693	0.321546
1002	Chk1 (Phospho-Ser317)	7059.25	14996.8		0.0730721	0.0162434		1.88592	4.20947		2.23204
1003	VAV1 (Phospho-Tyr174)				0.161074	0.462581
1004	IRS-1 (Phospho-Ser312)				0.232408	0.470164
1005	Opioid Receptor (Phospho-Ser375)		6472.5		0.218412	0.163326			1.81678
1006	PKC zeta (Phospho-Thr410)				0.379288	0.627664
1007	Shc (Phospho-Tyr349)				0.0739989	0.466279
1008	Shc (Phospho-Tyr427)				0.187814	0.466693
1009	SHP-1 (Phospho-Tyr536)				0.257318	0.288881
1010	SHP-2 (Phospho-Tyr542)				0.0821047	0.152195
1011	SHP-2 (Phospho-Tyr580)				0.193464	0.230759
1012	Smad3 (Phospho-Ser425)				0.168663	0.0528606
1013	Synaptotagmin (Phospho-Ser309)				0.0309682	0.363271
1014	Synaptotagmin (Phospho-Thr202)				0.0306282	0.140618
1015	Trk A (Phospho-Tyr791)				0.260289	0.434259
1016	Trk B (Phospho-Tyr515)				0.198237	0.284784
1017	Tyrosine Hydroxylase (Phospho-Ser19)				0.176188	0.370365
1018	Tyrosine Hydroxylase (Phospho-Ser31)				0.338217	0.422103
1019	Tyrosine Hydroxylase (Phospho-Ser40)				0.0748288	0.296989
1020	BTK (Phospho-Tyr223)	16993	41819		0.10844	0.0113119		4.53979	11.7383		2.58564
1021	MAP3K8/COT (Phospho-Thr290)				0.00338825	0.39231
1022	CrkII (Phospho-Tyr221)				0.0190339	0.576776
1023	CrkL (Phospho-Tyr207)				0.0234019	0.390796
1024	HDAC8 (Ab-39)		4475		0.208767	0.139367			1.2561
1025	HSP27 (Ab-15)				0.114632	0.105698
1026	CDC25C (Ab-216)	13078.8	20947		0.0387919	0.0311914		3.49407	5.87965		1.68275
1027	Chk1 (Ab-345)		5171		0.111312	0.0284429			1.45146
1028	ATM (Ab-1981)				0.247785	0.00600585
1029	FAK (Ab-925)		4608.75		0.0954022	0.0545433			1.29364
1030	p21Cip1 (Ab-145)				0.132777	0.0639868
1031	p27Kip1 (Ab-10)				0.15915	0.129234
1032	p27Kip1 (Ab-187)				0.0645132	0.140571
1033	AKT2 (Ab-474)		5435.5		0.138328	0.0388971			1.5257
1034	c-Abl (Ab-412)				0.341458	0.089716
1035	IKK-alpha (Ab-23)	6354.25	5226.5		0.171651	0.0112293		1.69758	1.46704		0.864193
1036	HDAC2 (Ab-394)				0.163907	0.28646
1037	FKHR (Ab-319)				0.355787	0.177998
1038	AFX/FOXO4 (Ab-197)	9047.75	8401.5		0.0105897	0.240289		2.41716	2.35823		0.975619
1039	CDC25A (Ab-75)				0	0.446212
1040	Cofilin (Ab-3)		7755.5		0.30414	0.105489			2.17691
1041	VAV1 (Ab-174)	7609.5	9172.5		0.0313155	0.0344592		2.03293	2.57465		1.26647
1042	IRS-1 (Ab-312)	6215	8136.25		0.122649	0.134838		1.66038	2.28378		1.37546
1043	Trk B (Phospho-Tyr705)				0.453494	0.110138
1044	Cyclin E1 (Phospho-Thr395)				0.242969	0.0889594
1045	KSR (Phospho-Ser392)				0.278813	0.579571
1046	PLC beta3 (Phospho-Ser1105)				0.197507	0.0764166
1047	Pyk2 (Phospho-Tyr580)				0.154482	0.422772
1048	STAT5B (Phospho-Ser731)				0.0125077	0.226736
1049	SYK (Phospho-Tyr348)		4937.5		0.0734505	0.0773342			1.38592
1050	P70S6K (Phospho-Thr421)		4928		0.0536625	0.122538			1.38325
1051	CaMK2 alpha/beta/delta (Phospho-Thr305)				0.0067132	0.434022
1052	MAPKAPK2 (Phospho-Thr334)				0.0618763	0.331928
1053	NFkB-p105/p50 (Phospho-Ser927)				0.0207547	0.218571
1054	Smad1 (Phospho-Ser465)				0.158629	0.323829
1055	Smad2 (Phospho-Ser467)				0.208301	0.118087
1056	ACC1 (Phospho-Ser80)				0.230789	0.400096
1057	Caspase 6 (Phospho-Ser257)				0.108601	0.421711
1058	Caspase 8 (Phospho-Ser347)				0.0497533	0.357033
1059	Caspase 9 (Phospho-Thr125)				0.0642464	0.410167
1060	CDC25B (Phospho-Ser323)				0.0516525	0.235407
1061	c-PLA2 (Phospho-Ser505)				0.000445235	0.443949
1062	PKD1/PKC mu (Phospho-Ser205)				0.0812248	0.00340072
1063	PKD1/PKC mu (Phospho-Tyr463)				0.189121	0.520005
1064	PKD2 (Phospho-Ser876)				0.252013	0.0081676
1065	Rb (Phospho-Ser811)				0.152561	0.0932253
1066	Rb (Phospho-Thr821)				0.0162889	0.313212
1067	AKT1 (Phospho-Tyr326)				0.3183	0.303583
1068	BAD (Phospho-Ser91/128)				0.00204333	0.365779
1069	BAD (Phospho-Ser134)				0.0435997	0.266394
1070	Calmodulin (Phospho-Thr79/Ser81)				0.0384629	0.409737
1071	CaMK1-alpha (Phospho-Thr177)				0.0527923	0.182734
1072	CaMK4 (Phospho-Thr196/200)				0.029749	0.437598
1073	Caspase 9 (Phospho-Tyr153)				0.134039	0.494003
1074	Caspase 9 (Phospho-Ser144)				0.136175	0.266197
1075	Caspase 9 (Phospho-Ser196)	16657.5	19927		0.0465674	0.0368688		4.45016	5.59335		1.25689
1076	Caspase 3 (Phospho-Ser150)				0.0563604	0.151338
1077	Catalase (Phospho-Tyr385)		4992		0.110152	0.254258			1.40121
1078	Catenin beta (Phospho-Tyr654)		4586.25		0.0199838	0.143464			1.28732
1079	CD227/mucin 1 (Phospho-Tyr1243)		4525.25		0.181998	0.452601			1.2702
1080	CD28 (Phospho-Tyr218)		5026.75		0.0732135	0.13047			1.41097
1081	Interferon-gamma receptor alpha chain precursor (Phospho-Tyr457)				0.57654	0.372484
1082	IL-2RA/CD25 (Phospho-Ser268)				0.051542	0.136236
1083	RAD51 (Phospho-Tyr315)				0.216296	0.0320467
1084	RAD52 (Phospho-Tyr104)				0.342613	0.101642
1085	MKK4/SEK1 (Phospho-Ser257)				0.445035	0.0467657
1086	ATP1A1/Na+K+ ATPase1 (Phospho-Ser23)		4741.75		0.0528786	0.134137			1.33097
1087	PIP5K (Phospho-Ser307)				0.138966	0.0866987
1088	WEE1 (Phospho-Ser642)		5110.5		0.055385	0.0333456			1.43448
1089	CK1-A (Phospho-Thr321)		4746.5		0.0496904	0.075232			1.3323
1090	HSP90B (Phospho-Ser226)	10687	6501		0.0496239	0.593661		2.8551	1.82478		0.639129
1091	Merlin (Phospho-Ser10)				0.0743291	0.633021
1092	CK1-A/A2 (Phospho-Tyr294)		5585		0.390743	0.0696345			1.56766
1093	MER/SKY (Phospho-Tyr749/Tyr681)				0.140883	0.427995
1094	CD22/BL-CAM (Phospho-Tyr807)		6306.5		0.204717	0.0187246			1.77018
1095	FRS2 (Phospho-Tyr436)				0.0598707	0.430423
1096	Ephrin B1/B2/B3 (Phospho-Tyr324)				0.0252922	0.438146
1097	EPB41 (Phospho-Tyr418/660)		4450		0.0254377	0.259643			1.24908
1098	Mnk1 (Phospho-Thr385)				0.0126321	0.389635
1099	TIF-IA (Phospho-Ser649)				0.030018	0.349416
1100	MDM2 (Ab-166)	57332.5	76441		0.114886	0.508807		15.3167	21.4564		1.40084
1101	NFAT3 (Ab-676)				0.482853	0.117638
1102	NFAT4 (Ab-165)				0.271591	0.279569
1103	NFkB-p65 (Ab-505)				0.384089	0.120476
1104	p300 (Ab-89)				0.458664	0.0971329
1105	p53 (Ab-20)	6332.25	8739		0.137965	0.382561		1.6917	2.45297		1.45
1106	p53 (Ab-392)				0.274977	0.22539
1107	P70S6K (Ab-229)		5770.25		0.0662724	0.486682			1.61966
1108	P70S6K (Ab-371)				0.0184049	0.0446162
1109	P70S6K (Ab-418)				0.0218384	0.279092
1110	P90RSK (Ab-359/363)	8288	13651.5		0.0429997	0.402307		2.21419	3.83187		1.73059
1111	P90RSK (Ab-380)				0.219104	0.000423417
1112	P90RSK (Ab-573)	6777.5	8402.5		0.626093	0.24733		1.81065	2.35851		1.30258
1113	PAK1 (Ab-212)				0.200739	0.216352
1114	PAK1/2/3 (Ab-423/402/421)	87595.5	90569.5		0.121675	0.0564861		23.4017	25.4221		1.08634
1115	PAK1/2/3 (Ab-141)				0.0744096	0.311819
1116	PEA-15 (Ab-116)				0.109113	0.289175
1117	PKA CAT (Ab-197)		6179		0.0390491	0.424562			1.7344
1118	PP2A-alpha (Ab-307)	15518	20274		0.619436	0.217566		4.14573	5.69075		1.37268
1119	14-3-3 beta/zeta (Ab-184/186)		5391		0.408923	0.318729			1.51321
1120	Catenin beta (Ab-489)				0.272605	0.259214
1121	CDC25A (Ab-178)				0.278535	0.141292
1122	CREB (Ab-100)				0.304545	0.221956
1123	EGFR (Ab-998)				0.247287	0.216785
1124	Ezrin (Ab-478)				0.312409	0.119639
1125	HER2 (Ab-1112)				0.138379	0.125657
1126	NFkB-p65 (Ab-281)				0.147344	0.0667867
1127	p53 (Ab-387)				0.0716343	0.254495
1128	p53 (Ab-376)				0.0322731	0.0512388
1129	p53 (Ab-378)				0.0905233	0.0345099
1130	Rb (Ab-608)				0.160151	0.00612586
1131	SRF (Ab-77)				0.147056	0.0940883
1132	Abl1 (Ab-754/735)				0.0717391	0.389171
1133	AKT1/2/3 (Ab-315)				0.146148	0.422407
1134	B-RAF (Ab-446)				0.11061	0.332893
1135	CaMK2-beta/gamma/delta (Ab-287)	11129.2	8692		0.0762748	0.14806		2.97325	2.43977		0.820575
1136	LKB1 (Ab-334)	6732	8439		0.150202	0.397837		1.7985	2.36876		1.31708
1137	MKK3/MAP2K3 (Ab-222)				0.140601	0.333588
1138	M-CSF Receptor (Ab-809)				0.343554	0.170526
1139	NMDAR2B (Ab-1472)	16000.2	15833		0.570781	0.103523		4.27457	4.44419		1.03968
1140	PECAM-1 (Ab-713)	25563	27742.5		0.798638	0.0303565		6.82932	7.7871		1.14024
1141	ALK (Ab-1507)				0.298593	0.132087
1142	ALK (Ab-1604)				0.499606	0.369613
1143	BLNK (Ab-96)		6142.25		0.421731	0.423821			1.72408
1144	ETK (Ab-40)		4514		0.149801	0.118112			1.26704
1145	Pim-1 (Ab-309)				0.0788309	0.384063
1146	PLD1 (Ab-561)				0.0357024	0.0900736
1147	BCR (Ab-360)				0.00656726	0.08254
1148	ETK (Ab-566)		4519.75		0.0259598	0.189224			1.26866
1149	CD5 (Ab-453)	6288.25	5716.75		0.00601602	0.0799658		1.67995	1.60465		0.955176
1150	M-CSF Receptor (Ab-561)		4712.5		0.0813539	0.102784			1.32276
1151	DAPP1 (Ab-139)				0.177433	0.212857
1152	DDX5/DEAD-box protein 5 (Ab-593)				0.0878427	0.341942
1153	Raf1 (Phospho-Ser289)				0.155723	0.369114
1154	VEGFR2 (Ab-1054)				0.0380154	0.169706
1155	Vinculin (Ab-821)				0.00451456	0.299214
1156	HRS (Ab-334)				0.107522	0.307301
1157	LCK (Phospho-Tyr393)		6317		0.162396	0.0597744			1.77313
1158	MKK3/MAP2K3 (Phospho-Ser189)				0.427182	0.468442
1159	Chk2 (Phospho-Ser516)				0.436325	0.489378
1160	TYK2 (Phospho-Tyr1054)				0.208367	0.699501
1161	JAK1 (Phospho-Tyr1022)				0.034109	0.0123936
1162	JAK2 (Phospho-Tyr221)				0.249457	0.261195
1163	JAK2 (Phospho-Tyr1007)		5579.25		0.0990505	0.129464			1.56605
1164	IkB-alpha (Phospho-Ser32/36)	32870.5	34410.2		0.00858325	0.133745		8.78157	9.65868		1.09988
1165	Src (Phospho-Tyr529)				0.00724895	0.462191
1166	eNOS (Phospho-Ser1177)				0.359794	0.134903
1167	FKHRL1/FOXO3A (Phospho-Ser253)				0.162684	0.395381
1168	VASP (Phospho-Ser238)				0.310158	0.182208
1169	Zap-70 (Phospho-Tyr319)				0.0445741	0.2847
1170	Zap-70 (Phospho-Tyr493)				0.314522	0.391398
1171	MEK1 (Phospho-Ser221)		4748		0.0532946	0.110802			1.33273
1172	IkB-alpha (Phospho-Tyr42)				0.0697043	0.388441
1173	STAT1 (Phospho-Ser727)				0.0345941	0.384838
1174	AMPK1/AMPK2 (Phospho-Ser485/491)		4385.5		0.0366054	0.229441			1.23097
1175	MKK4/SEK1 (Phospho-Thr261)				0.0113642	0.381578
1176	eEF2K (Phospho-Ser366)				0.469234	0.154905
1177	Filamin A (Phospho-Ser2152)				0.470847	0.373268
1178	c-Jun (Ab-63)		5954.25		0.0372508	0.0323612			1.67131
1179	GSK3 beta (Ab-9)				0.150079	0.0386322
1180	FLT3 (Phospho-Tyr599)				0.24179	0.171858
1181	Elk1 (Ab-383)		5825.75		0.271113	0.105415			1.63524
1182	PDK1 (Ab-241)	16002.8	20895.8		0.412283	0.100352		4.27524	5.86527		1.37192
1183	Raf1 (Ab-259)		5942.25		0.0995224	0.180577			1.66794
1184	GSK3 alpha (Ab-21)	7040.75	8594.5		0.024957	0.0618703		1.88098	2.41241		1.28253
1185	MEK2 (Ab-394)				0.120244	0.350324
1186	PTEN (Ab-380)	22731	26947		0.154231	0.0222783		6.07273	7.5638		1.24554
1187	NFkB-p65 (Ab-254)	9131	5879.25		0.145743	0.118287		2.43941	1.65026		0.6765
1188	NFkB-p65 (Ab-276)				0.133198	0.156687
1189	NFkB-p65 (Ab-435)	8155.75	6467.5		0.117609	0.24392		2.17886	1.81537		0.833176
1190	NFkB-p65 (Ab-468)	6263.25	5688		0.110132	0.151168		1.67327	1.59658		0.954166
1191	NFkB-p65 (Ab-536)				0.0148024	0.148717
1192	NFkB-p100/p52 (Ab-865)	10183.5	11505.8		0.0478418	0.0313737		2.72059	3.22957		1.18709
1193	NFkB-p100/p52 (Ab-869)				0.116533	0.110141
1194	NFkB-p105/p50 (Ab-337)		5124.25		0.0409929	0.035947			1.43834
1195	LCK (Ab-393)				0.4872	0.115945
1196	Src (Ab-529)				0.785181	0.340888
1197	eNOS (Ab-1177)				0.374044	0.143185
1198	FKHRL1/FOXO3A (Ab-253)		4619		0.288663	0.28566			1.29652
1199	VASP (Ab-238)		5756.25		0.202364	0.143418			1.61573
1200	Zap-70 (Ab-319)		6714.25		0.215679	0.167713			1.88464
1201	Zap-70 (Ab-493)				0.15141	0.00557875
1202	MEK1 (Ab-221)				0.142832	0.0197435
1203	IkB-alpha (Ab-42)		5271.5		0.0309633	0.176391			1.47967
1204	STAT1 (Ab-727)				0.0718169	0.0273528
1205	SMC1 (Ab-957)				0.0984266	0.365341
1206	BCR (Ab-177)	7824.5	6404.25		0.290723	0.00767364		2.09037	1.79762		0.859955
1207	MSK1 (Ab-376)	8933	6638		0.416997	0.0828757		2.38651	1.86323		0.780736
1208	Paxillin (Ab-31)				0.485579	0.153752
1209	Ezrin (Ab-566)	6299.5	6203		0.0866555	0.0437738		1.68295	1.74113		1.03457
1210	Rac1/cdc42 (Ab-71)	6429	6565.5		0.104048	0.156273		1.71755	1.84288		1.07297
1211	Raf1 (Ab-338)		6341.25		0.0480392	0.275706			1.77994
1212	MEK1 (Ab-217)	7602.25	9848.5		0.118917	0.0328119		2.03099	2.76439		1.36111
1213	VASP (Ab-157)		5211		0.200679	0.203271			1.46269
1214	Cyclin B1 (Phospho-Ser126)				0.547314	0.0920651
1215	EEF2 (Phospho-Thr56)		6270		0.476536	0.890255			1.75994
1216	HSL (Phospho-Ser554)				0.523146	0.423693
1217	Pyk2 (Phospho-Tyr881)				0.393006	0.76868
1218	SRF (Phospho-Ser99)				0.351582	0.0183034
1219	STAT2 (Phospho-Tyr690)				0.248137	0.415196
1220	SYK (Phospho-Tyr525)				0.302594	0.462097
1221	4E-BP1 (Phospho-Ser65)				0.147044	0.208052
1222	4E-BP1 (Phospho-Thr70)				0.0540671	0.339502
1223	Abl1 (Phospho-Tyr412)				0.158767	0.416028
1224	Abl1 (Phospho-Tyr204)				0.137547	0.389802
1225	ACC1 (Phospho-Ser79)				0.214828	0.482477
1226	AKT1 (Phospho-Thr450)				0.649525	0.312768
1227	AKT1 (Phospho-Ser124)				0.619847	0.44285
1228	AMPK beta1 (Phospho-Ser182)				0.17861	0.273671
1229	Chk2 (Phospho-Thr387)				0.0600624	0.463966
1230	Cyclin D1 (Phospho-Thr286)	11287	7982		0.0939092	0.222001		3.01539	2.24048		0.743015
1231	Cyclin D3 (Phospho-Thr283)				0.0180803	0.493491
1232	DAXX (Phospho-Ser668)		5167		0.133373	0.328715			1.45034
1233	CD4 (Phospho-Ser433)				0.0290358	0.00747653
1234	CD45 (Phospho-Ser1007)				0.560977	0.234729
1235	CDC25A (Phospho-Ser124)				0.459369	0.34878
1236	CDC25B (Phospho-Ser353)				0.300269	0.0770696
1237	CDK7 (Phospho-Thr170)				0.401033	0.383633
1238	Chk1 (Phospho-Ser286)				0.282919	0.0137553
1239	Chk1 (Phospho-Ser301)				0.160594	0.27676
1240	Met (Phospho-Tyr1003)				0.156083	0.364638
1241	Coagulation Factor III (Phospho-Ser290)				0.0296479	0.0602396
1242	CXCR4 (Phospho-Ser339)				0.165187	0.393699
1243	Keratin 18 (Phospho-Ser52)				0.158086	0.185177
1244	Keratin 8 (Phospho-Ser432)				0.0368289	0.221986
1245	Catenin delta-1 (Phospho-Tyr228)		4887.75		0.0155036	0.178594			1.37195
1246	Raf1 (Phospho-Ser43)				0.173925	0.24836
1247	DNA-PK (Phospho-Thr2647)				0.120226	0.218574
1248	DNA-PK (Phospho-Thr2638)				0.0388131	0.344292
1249	EGFR (Phospho-Tyr1069)				0.0382341	0.126765
1250	ERK3 (Phospho-Ser189)				0.0754976	0.391256
1251	ERK8 (Phospho-Thr175/Tyr177)				0.186208	0.327566
1252	Lamin A (Phospho-Ser22)		6950.25		0.256676	0.130886			1.95088
1253	AurB (Phospho-Thr232)				0.326891	0.0963169
1254	AurB (Phospho-Tyr12)				0.361406	0.251896
1255	AurA (Phospho-Thr288)				0.0831642	0.0627045
1256	Integrin beta-1 (Phospho-Thr788)				0.314535	0.198938
1257	PDGFR beta (Phospho-Tyr740)				0.436996	0.076744
1258	PDGFR beta (Phospho-Tyr1021)	11075.8	7793.75		0.126951	0.0317092		2.95896	2.18764		0.739329
1259	PDGFR alpha (Phospho-Tyr849)		4464		0.0827684	0.64834			1.25301
1260	FADD (Phospho-Ser194)	7269.75	7100		0.0636613	0.100987		1.94216	1.99291		1.02613
1261	Survivin (Phospho-Thr117)				0.183515	0.333903
1262	TOP2A/DNA topoisomerase II (Phospho-Ser1106)				0.256523	0.344459
1263	BTK (Phospho-Tyr551)				0.32713	0.0773203
1264	IL3RB (Phospho-Tyr593)				0.180373	0.299508
1265	IR (Phospho-Tyr1355)				0.0499695	0.348538
1266	IR (Phospho-Tyr1361)	6814.5	10157.2		0.145582	0.0266977		1.82054	2.85106		1.56605
1267	KIT (Phospho-Tyr936)				0.0575076	0.260857
1268	KIT (Phospho-Tyr703)				0.0587096	0.442894
1269	M-CSF Receptor (Phospho-Tyr809)		4626.5		0.0119577	0.127009			1.29862
1270	Met (Phospho-Tyr1356)	48959.5	57128		0.363624	0.288522		13.0798	16.0354		1.22596
1271	Raf1 (Ab-341)				0.545722	0.261412
1272	Raf1 (Ab-621)				0.189671	0.163772
1273	RhoA (Ab-188)				0.330747	0.0839049
1274	RyR2 (Ab-2808)				0.323365	0.426928
1275	Synapsin (Ab-62)				0.444137	0.307946
1276	Trk A (Ab-496)				0.275704	0.00421778
1277	Tuberin/TSC2 (Ab-939)		6419.5		0.0219145	0.408325			1.8019
1278	Tuberin/TSC2 (Ab-1462)				0.26206	0.107568
1279	Tyrosine Hydroxylase (Ab-8)				0.095729	0.0139856
1280	VAV1 (Ab-160)				0.0816339	0.149093
1281	VEGFR1 (Ab-1333)				0.21946	0.00747542
1282	VEGFR2 (Ab-1059)				0.138466	0.183207
1283	WASP (Ab-290)				0.320433	0.0531369
1284	Zap-70 (Ab-292)				0.0580673	0.247103
1285	AKT1 (Ab-474)				0.0998112	0.202936
1286	AKT1 (Ab-246)		4363.75		0.0100955	0.404698			1.22487
1287	PLK1 (Phospho-Thr210)				0.150694	0.0285208
1288	AKT1 (Ab-72)				0.122248	0.141329
1289	CD32 (FcgammaRIIb) (Ab-292)	16171.5	8137		0.0310888	0.213948		4.32032	2.28399		0.528662
1290	MKK7/MAP2K7 (Ab-271)				0.17033	0.192424
1291	P70S6K (Ab-427)				0.474443	0.399762
1292	P70S6K-beta (Ab-423)				0.442451	0.275454
1293	PAK1 (Ab-204)				0.291929	0.356689
1294	PAK2 (Ab-192)				0.463291	0.381258
1295	PAK2 (Ab-197)				0.549446	0.165403
1296	PAK3 (Ab-154)				0.52521	0.0585304
1297	PKC beta/PKCB (Ab-661)				0.121424	0.0351072
1298	Raf1 (Ab-289)				0.251721	0.177977
1299	RSK1/2/3/4 (Ab-221/227/218/232)				0.0237581	0.323571
1300	Src (Ab-75)		4723		0.196061	0.144625			1.32571
1301	LAT (Ab-161)				0.13327	0.00619123
1302	SLP-76 (Ab-128)				0.0335889	0.251263
1303	LCK (Ab-59)				0.207692	0.380864
1304	Fos (Ab-232)		5250		0.179735	0.300083			1.47363
1305	Gab2 (Ab-159)				0.0545439	0.314789
1306	BCL-6 (Ab-333)				0.00612545	0.461227
1307	BRCA1 (Ab-1457)		8414		0.34516	0.0482386			2.36174
1308	Cyclin D2 (Ab-280)				0.0362422	0.392963
1309	IL-10R-alpha (Ab-496)				0.475196	0.224951
1310	IL-13R/CD213a1 (Ab-405)				0.422868	0.131453
1311	IL-4R/CD124 (Ab-497)				0.324697	0.407394
1312	Integrin beta-4 (Ab-1510)				0.341114	0.459392
1313	Kv1.3/KCNA3 (Ab-135)				0.432424	0.0681828
1314	CDK5 (Ab-15)	7787	10078.5		0.183428	0.154141		2.08035	2.82895		1.35985
1315	STAM2 (Ab-192)				0.234583	0.153388
1316	FER (Ab-402)				0.0224848	0.243231
1317	Claudin 3 (Ab-219)				0.216991	0.394294
1318	Claudin 7 (Ab-210)				0.245455	0.0825047
A	Beta actin	49479.5	57890		0.0884607	0.0963981		13.2188	16.2493		1.22926
G	GAPDH				0.263801	0.0577441
	Average of Empty Spots on the Array	3070.69	2181.38		0.23481	0.526128				Min	0.528662
	Average of Negative Controls on the Array	2195.88	1916.38		0.141942	0.109683				Max	6.13311
	Average of Positive Marker Spots on the Array	91929.4	96795.6		0.0533781	0.0747549				Mean	1.27701
