# Supplementary material for: Multi‐omics profiling reveals key factors involved in Ewing sarcoma metastasis
Source: Mol Oncol. 2025 Jan 5;19(4):1002–28. doi: 10.1002/1878-0261.13788 (PMC11977646; doi:10.1002/1878-0261.13788)
Supplement: Supplementary file 10 — Table S4. Raw proteomics data on all T‐ all M samples comparison. A comprehensive list of all proteins and phospho‐proteins included in the proteomics phosphoarray is provided. Average signal intensity and normalized values are shown. Fold‐change between metastasis and tumor sample was used for the analyses. [file MOL2-19-1002-s001.xlsx]

## Sheet: Assay Data
	Antibody Array Assay Results
	Phospho Explorer Antibody Array
		Cutoff: 2 or 3-fold average of empty spots						Fold change cutoff:
		2						2
ID	Protein Name	Signal Average of Group Replicates			Standard Deviation of Group Replicates			Fold Changes
		Group Tumor	Group Mets		Group Tumor	Group Mets		Tumor vs Mets	t-test (p-value)
1	c-Jun (Phospho-Ser63)	1.22322			0.576633
2	GSK3 beta (Phospho-Ser9)	1.3509	1.32262		0.659054	0.62439		0.979064	0.914307
3	c-Jun (Phospho-Ser73)	1.38947	1.4872		0.658899	0.114727		1.07034	0.483237
4	Elk1 (Phospho-Ser383)	1.90637	1.55816		0.926005	0.276077		0.81734	0.40817
5	PDK1 (Phospho-Ser241)	2.36361	1.9782		1.12803	0.34863		0.836942	0.327485
6	Raf1 (Phospho-Ser259)
7	GSK3 alpha (Phospho-Ser21)	1.41587	1.6923		0.687243	0.162299		1.19524	0.373928
8	MEK2 (Phospho-Thr394)	1.6745	1.85842		0.790631	0.15417		1.10983	0.235576
9	PTEN (Phospho-Ser380)	1.09127	1.02017		0.514428	0.480911		0.934846
10	NFkB-p65 (Phospho-Thr254)	1.32302	1.13062		0.63133	0.541725		0.854578	0.372587
11	NFkB-p65 (Phospho-Ser276)	1.49181	1.39179		0.704728	0.661326		0.932953	0.501004
12	NFkB-p65 (Phospho-Thr435)	1.5884	1.52527		0.76009	0.151339		0.960258	0.775485
13	NFkB-p65 (Phospho-Ser468)	1.6412	1.61194		0.819423	0.310745		0.982172	0.948287
14	NFkB-p65 (Phospho-Ser536)		1.0867			0.512275
15	NFkB-p100/p52 (Phospho-Ser865)	2.4324	2.77935		0.445157	0.289797		1.14264	0.415793
16	NFkB-p100/p52 (Phospho-Ser869)	1.22502	1.24055		0.58168	0.5928		1.01267	0.926083
17	MKK4/SEK1 (Phospho-Ser80)
18	ASK1 (Phospho-Ser966)	1.38407	1.3577		0.652458	0.640028		0.980949
19	HDAC4 (Phospho-Ser632)	1.11331	1.05039		0.524819	0.495157		0.943482
20	HDAC5 (Phospho-Ser498)
21	HDAC8 (Phospho-Ser39)	1.419	1.3408		0.673235	0.632088		0.944886	0.554915
22	HSP27 (Phospho-Ser15)	1.55778	1.63808		0.737168	0.140217		1.05155	0.571862
23	SMC1 (Phospho-Ser957)	1.15926	1.23649		0.547335	0.583509		1.06662	0.263203
24	BCR (Phospho-Tyr177)
25	MSK1 (Phospho-Ser376)	1.73724	1.61468		0.822011	0.761168		0.929452
26	Paxillin (Phospho-Tyr31)
27	Ezrin (Phospho-Thr566)
28	Rac1/cdc42 (Phospho-Ser71)
29	Raf1 (Phospho-Ser338)
30	MEK1 (Phospho-Ser217)
31	p21Cip1 (Phospho-Thr145)	1.04866	1.1776		0.494343	0.555127		1.12296
32	p27Kip1 (Phospho-Ser10)	1.29547	1.44999		0.619426	0.683717		1.11927	0.434525
33	p27Kip1 (Phospho-Thr187)	1.38706	1.26829		0.653866	0.602668		0.914372
34	Histone H3.1 (Phospho-Ser10)	1.04423	1.11607		0.492255	0.526119		1.06879
35	ASK1 (Phospho-Ser83)	3.67317	2.27367		1.79655	0.404171		0.618995	0.207061
36	NFkB-p105/p50 (Ab-893)
37	NFkB-p105/p50 (Ab-907)	1.09982	1.29324		0.518461	0.609641		1.17587
38	Rel (Ab-503)	1.2519	1.23825		0.59433	0.583824		0.989092	0.900203
39	c-Jun (Ab-91)
40	c-Jun (Ab-93)
41	c-Jun (Ab-170)	1.59145	1.47456		0.75104	0.0882355		0.926557	0.220916
42	c-Jun (Ab-239)
43	c-Jun (Ab-243)	1.12892	1.12642		0.532722	0.531001		0.997788
44	JunB (Ab-79)	1.16958	1.29425		0.553902	0.610636		1.10659	0.272919
45	JunB (Ab-259)	1.95534	2.02315		0.0865738	0.311012		1.03468	0.791096
46	JunD (Ab-255)	1.83825	2.39207		0.187666	0.480232		1.30128	0.239578
47	ATF2 (Ab-62/44)	17.5984	9.99866		8.19327	2.0167		0.568157	0.31884
48	ATF2 (Ab-69/51)	1.68124	1.81925		0.792555	0.234927		1.08209	0.493496
49	ATF2 (Ab-71/53)	1.02514			0.483256
50	ATF2 (Ab-73/55)	1.72771	1.99685		0.0425491	0.514426		1.15578	0.536762
51	ATF2 (Ab-112/94)	1.2295	1.46664		0.581052	0.691382		1.19288
52	Myc (Ab-58)
53	Myc (Ab-358)	15.8598	10.6923		5.03276	2.99336		0.674178	0.294208
54	Myc (Ab-373)	2.78649	3.30689		0.188996	0.511984		1.18676	0.285302
55	FAK (Ab-397)	1.69172	1.77725		0.806712	0.14182		1.05055	0.68272
56	Pyk2 (Ab-402)
57	NFkB-p65 (Ab-529)	1.64107	1.63177		0.775287	0.787619		0.994331	0.971817
58	Catenin beta (Ab-37)	1.85324	1.10498		0.879038	0.520892		0.596242
59	EGFR (Ab-1172)	1.72117	1.66036		0.817166	0.300647		0.964669	0.819619
60	mTOR (Ab-2448)
61	4E-BP1 (Ab-36)
62	4E-BP1 (Ab-45)	1.31927	1.4207		0.297734	0.669726		1.07688
63	Stathmin 1 (Ab-24)
64	Stathmin 1 (Ab-37)
65	PDGFR beta (Ab-751)	1.02622			0.483767
66	Met (Ab-1234)	1.63755	1.58572		0.0443732	0.0757201		0.968351	0.460942
67	EGFR (Ab-1197)
68	EGFR (Ab-869)	10.0899	6.30181		3.98497	1.7112		0.624569	0.31292
69	IRS-1 (Ab-636)
70	IRS-1 (Ab-639)	5.63113	1.74871		2.98733	0.193763		0.310544	0.257881
71	S6 Ribosomal Protein (Ab-235)	2.03558	2.50869		0.961557	0.690238		1.23242	0.435245
72	eIF4E (Ab-209)	1.72666	1.6543		0.820061	0.242737		0.95809	0.754007
73	Stathmin 1 (Ab-15)	1.72194	1.96934		0.221009	0.15197		1.14368	0.270291
74	DYN1 (Phospho-Ser774)	2.6381	2.92156		1.24365	0.497451		1.10745	0.504958
75	E2F1 (Phospho-Thr433)	1.63149	1.28627		0.834407	0.619765		0.788404	0.53919
76	FAK (Phospho-Tyr576)	1.18416	1.143		0.559037	0.538814		0.965235
77	Fos (Phospho-Ser362)	1.13825			0.536577
78	GRF-1 (Phospho-Tyr1105)	1.61324	1.37691		0.771071	0.167858		0.853507	0.344353
79	HDAC5 (Phospho-Ser259)
80	HSL (Phospho-Ser552/563)	1.06592	1.05794		0.50318	0.498719		0.992516
81	IkB-beta (Phospho-Thr19)	1.04999			0.494971
82	IKK-alpha/beta (Phospho-Ser180/181)	1.20157	1.29425		0.566428	0.612081		1.07713
83	IKK-beta (Phospho-Tyr188)	1.60266	1.33728		0.7555	0.634924		0.834412
84	IKK-gamma (Phospho-Ser31)	1.51185	1.1285		0.725874	0.531978		0.746431
85	IRS-1 (Phospho-Ser1101)
86	IRS-1 (Phospho-Ser612)
87	AKT1S1 (Phospho-Thr246)	1.95592	1.77746		0.924431	0.0884662		0.908762	0.215891
88	Arrestin-1 (Phospho-Ser412)	1.31751	1.35961		0.624614	0.64174		1.03196	0.701687
89	BCL-2 (Phospho-Ser87)	1.33323	1.51		0.628493	0.0830561		1.13258
90	BID (Phospho-Ser78)	1.45541	1.57163		0.702807	0.746452		1.07985	0.656659
91	CD3Z (Phospho-Tyr142)	1.79654	2.45198		0.858986	0.0360813		1.36484	0.16056
92	CDK1/CDC2 (Phospho-Thr14)	1.60224	1.74		0.771696	0.220787		1.08598	0.630044
93	FAK (Phospho-Ser910)	2.05228	1.70735		1.00582	0.169248		0.831927	0.483436
94	FosB (Phospho-Ser27)
95	GRK1 (Phospho-Ser21)
96	HDAC3 (Phospho-Ser424)
97	HDAC6 (Phospho-Ser22)	1.40114	1.65929		0.660503	0.782199		1.18425
98	HER3/ErbB3 (Phospho-Tyr1222)
99	HER3/ErbB3 (Phospho-Tyr1289)
100	HER4/ErbB4 (Phospho-Tyr1284)	2.53217	1.6138		1.19412	0.0655085		0.637319	0.000780667
101	PKA-R2B (Phospho-Ser113)	1.45721	1.63098		0.690911	0.0934899		1.11924	0.258163
102	Smad1 (Phospho-Ser187)
103	Smad2 (Phospho-Ser250)
104	Smad2 (Phospho-Thr220)
105	Smad2/3 (Phospho-Thr8)	2.21255	1.89532		1.06292	0.255508		0.856621	0.411163
106	Smad3 (Phospho-Thr179)	1.29191	1.06964		0.609011	0.504233		0.827955
107	Smad3 (Phospho-Ser204)
108	Smad3 (Phospho-Ser208)	1.15523	1.00567		0.544579	0.474076		0.870535
109	Smad3 (Phospho-Ser213)	3.22347	3.25625		0.65157	0.441188		1.01017	0.95622
110	STAT5A (Phospho-Ser725)	1.05496			0.497311
111	Calsenilin/KCNIP3 (Phospho-Ser63)	6.36224	5.42082		2.16116	1.18771		0.85203	0.625578
112	NMDAR2B (Phospho-Tyr1472)
113	PECAM-1 (Phospho-Tyr713)	1.86086	2.09261		0.87815	0.267432		1.12454	0.345344
114	PTPRA (Phospho-Tyr798)	1.41077			0.665046
115	TFII-I (Phospho-Tyr248)
116	ACK1 (Phospho-Tyr284)	1.28305	1.36206		0.604838	0.64208		1.06157
117	ALK (Phospho-Tyr1507)	1.93934	1.80238		0.966019	0.857224		0.929379	0.783784
118	ALK (Phospho-Tyr1604)	1.64143	1.50362		0.773776	0.800342		0.916046
119	BLNK (Phospho-Tyr96)	1.63853	1.56592		0.772512	0.739798		0.955688	0.43083
120	ETK (Phospho-Tyr40)	1.46037	1.24628		0.692195	0.59819		0.853398	0.339947
121	Pim-1 (Phospho-Tyr309)
122	PLD1 (Phospho-Ser561)	1.71085	1.63047		0.815944	0.809638		0.953021	0.845085
123	BCR (Phospho-Tyr360)	1.35582	1.46427		0.643966	0.0785372		1.07999	0.448608
124	Breast tumor kinase (Phospho-Tyr447)
125	ADD1 (Phospho-Ser726)	1.60558	1.61088		0.758127	0.0730449		1.0033	0.948204
126	CD5 (Phospho-Tyr453)
127	M-CSF Receptor (Phospho-Tyr561)	2.02331	1.88129		0.56112	0.887876		0.929807	0.755609
128	DAPP1 (Phospho-Tyr139)	1.45915	1.79666		0.748811	0.145821		1.23131	0.517283
129	DDX5/DEAD-box protein 5 (Phospho-Tyr593)	2.26112	2.90503		0.598559	1.37145		1.28477	0.265396
130	HCK (Phospho-Tyr410)	2.75336	2.17833		0.619968	0.419159		0.791152	0.346072
131	Raf1 (Ab-296)	1.12282	1.44987		0.529304	0.687384		1.29127
132	Cyclin B1 (Ab-147)
133	Cyclin E1 (Ab-77)	10.0005	6.85009		3.94807	2.01184		0.684977	0.389357
134	eIF4G (Ab-1108)	1.80101	1.43037		0.849173	0.682459		0.794203	0.205716
135	IRS-1 (Ab-794)
136	LAT (Ab-171)	2.66442	1.6093		1.26314	0.107555		0.603996	0.056468
137	LKB1 (Ab-428)
138	LKB1 (Ab-189)	1.13243	1.39912		0.53386	0.659822		1.2355	0.0398667
139	MEK1 (Ab-298)	1.49412	1.4406		0.704888	0.729513		0.96418	0.896636
140	MEK1 (Ab-286)	5.30911	3.88253		1.37278	0.762419		0.731295	0.285777
141	MSK1 (Ab-360)	20.6379	18.4976		5.548	2.74291		0.89629	0.659131
142	MSK1 (Ab-581)	1.77013	1.88795		0.226461	0.260663		1.06656	0.655112
143	mTOR (Ab-2481)	1.28305	1.01103		0.604836	0.476603		0.787988
144	PAK4 (Ab-474)	1.17514			0.553981
145	PKC alpha/beta II (Ab-638)	1.05053			0.495224
146	PKC delta (Ab-505)
147	Cyclin E2 (Phospho-Thr392)	1.57825	1.38963		0.759849	0.0624901		0.880491	0.496072
148	PKD1/PKC mu (Ab-744/748)	1.26043	1.17724		0.615118	0.554955		0.933998
149	PKD1/PKC mu (Ab-910)
150	NFkB-p105/p50 (Phospho-Ser337)	1.83499	1.68832		0.868225	0.261769		0.920068	0.53249
151	NFkB-p105/p50 (Phospho-Ser893)
152	NFkB-p105/p50 (Phospho-Ser907)
153	Rel (Phospho-Ser503)	1.07808			0.508212
154	c-Jun (Phospho-Thr91)
155	c-Jun (Phospho-Thr93)	2.15515	2.24407		1.01595	1.05787		1.04126
156	c-Jun (Phospho-Tyr170)	1.32182	1.15165		0.623112	0.542892		0.871259
157	c-Jun (Phospho-Thr239)
158	c-Jun (Phospho-Ser243)	1.17422	0.998599		0.553532	0.470744		0.850437
159	JunB (Phospho-Ser79)	1.29448	1.18175		0.611465	0.55708		0.912913
160	JunB (Phospho-Ser259)	1.26619	1.15847		0.602375	0.546109		0.914928
161	JunD (Phospho-Ser255)	1.36502	1.31582		0.6643	0.622038		0.963958	0.849326
162	ATF2 (Phospho-Ser62/44)	1.25642	1.3655		0.592283	0.643704		1.08682
163	ATF2 (Phospho-Thr69/51)	1.70923	1.57745		0.805736	0.253435		0.922902
164	ATF2 (Phospho-Thr71/53)	1.87835	1.73908		0.885463	0.018713		0.925857	0.00818507
165	ATF2 (Phospho-Thr73/55)	1.89741	1.8686		0.897336	0.105833		0.984816	0.823315
166	ATF2 (Phospho-Ser112/94)	1.32214	1.31888		0.624309	0.052889		0.997532	0.959544
167	Myc (Phospho-Thr58)	1.37492	1.31486		0.64832	0.620083		0.956314	0.172193
168	Myc (Phospho-Thr358)	1.77809	1.80011		0.841884	0.0119721		1.01238	0.857056
169	VASP (Phospho-Ser157)	1.4132	1.34954		0.674791	0.636179		0.954951
170	Pyk2 (Phospho-Tyr402)	1.47253	1.48854		0.698379	0.719082		1.01088	0.949366
171	NFkB-p65 (Phospho-Ser529)	54.5476	53.8898		11.5934	5.42932		0.987942	0.946891
172	Catenin beta (Phospho-Ser33)		1.08378			0.510896
173	Catenin beta (Phospho-Ser37)
174	EGFR (Phospho-Tyr1172)
175	mTOR (Phospho-Ser2448)	1.98121	1.618		1.07372	0.155276		0.816672	0.674813
176	4E-BP1 (Phospho-Thr36)		1.07135			0.505037
177	4E-BP1 (Phospho-Thr45)	7.54742	11.7486		4.87278	1.48098		1.55664	0.347428
178	Stathmin 1 (Phospho-Ser24)
179	Stathmin 1 (Phospho-Ser37)	1.23454			0.581967
180	PDGFR beta (Phospho-Tyr751)	1.56404	1.5166		0.737296	0.193915		0.969669
181	Met (Phospho-Tyr1234)	1.35943	1.33211		0.640919	0.0244163		0.979903	0.28806
182	EGFR (Phospho-Tyr1197)	1.43481	1.37152		0.687083	0.651415		0.955888	0.759686
183	EGFR (Phospho-Tyr869)	1.45802	1.61462		0.709584	0.0777053		1.10741	0.598675
184	IRS-1 (Phospho-Ser636)	1.75465	1.00774		0.911971	0.475052		0.574323
185	IRS-1 (Phospho-Ser639)	1.15438	1.81068		0.554471	0.103889		1.56853	0.0670931
186	S6 Ribosomal Protein (Phospho-Ser235)	1.15803	1.03016		0.54628	0.485622		0.88958
187	eIF4E (Phospho-Ser209)	1.62759	1.7021		0.768506	0.11084		1.04578	0.490287
188	Elk1 (Ab-389)	1.64629	1.73808		0.783861	0.0817456		1.05576	0.619513
189	Elk1 (Ab-417)	1.67189	1.67128		0.788255	0.0360738		0.999638	0.985425
190	MEF2A (Ab-312)	9.63998	9.61965		2.91043	1.56447		0.997891	0.993593
191	MEF2A (Ab-319)	2.29613	2.43709		0.349787	0.225966		1.06139	0.661103
192	GATA1 (Ab-142)	1.22651	1.05039		0.578184	0.495157		0.856401
193	GATA1 (Ab-310)	1.65763	1.37262		0.79066	0.652254		0.828065	0.267734
194	HNF4 alpha (Ab-313)	1.10823	1.24974		0.522965	0.589134		1.12769
195	STAT1 (Ab-701)
196	STAT3 (Ab-705)	1.52804	1.55352		0.723925	0.732339		1.01668
197	STAT3 (Ab-727)
198	STAT4 (Ab-693)	1.71795	2.13258		0.149777	0.267998		1.24135	0.148067
199	STAT5A (Ab-694)
200	STAT5A (Ab-780)	21.5858	20.0896		6.40054	4.49825		0.930688	0.801635
201	STAT6 (Ab-641)	1.37033	1.53644		0.645981	0.12948		1.12122
202	STAT6 (Ab-645)	5.93048	4.99885		2.22379	1.10022		0.842908	0.633084
203	CREB (Ab-133)
204	ATF4 (Ab-245)	1.03351			0.487199
205	AKT1 (Ab-473)	1.2308	1.31486		0.580204	0.629134		1.0683
206	AKT1 (Ab-308)	4.27595	5.34617		0.350492	0.58285		1.25029	0.104874
207	IRS-1 (Ab-307)	1.54219	1.6419		0.750143	0.250316		1.06466	0.759233
208	Met (Ab-1349)
209	FGFR1 (Ab-154)
210	KIT (Ab-721)	1.25399	1.17127		0.598189	0.55214		0.934029
211	SP1 (Ab-739)
212	BAX (Phospho-Thr167)
213	eNOS (Ab-495)	1.07783	1.06403		0.508095	0.501591		0.987199
214	CDK1/CDC2 (Ab-15)
215	p44/42 MAPK (Ab-202)
216	p44/42 MAPK (Ab-204)
217	HSP27 (Ab-78)
218	HSP27 (Ab-82)	1.53442	1.34576		0.738229	0.639684		0.877046	0.479951
219	SAPK/JNK (Ab-183)
220	SAPK/JNK (Ab-185)	1.19961	1.29361		0.5655	0.609813		1.07836
221	NFkB-p105/p50 (Ab-932)
222	p38 MAPK (Ab-182)	9.74543	7.03612		3.48155	1.08332		0.721991	0.388048
223	RelB (Ab-552)
224	Synuclein alpha (Ab-125)	2.01049	1.8958		0.949758	0.163123		0.942953	0.466788
225	Tau (Ab-212)	3.82294	2.89814		1.04485	0.716402		0.758093	0.367202
226	CREB (Phospho-Ser121)	1.22541	1.28471		0.577716	0.60562		1.04839
227	EGFR (Phospho-Tyr1016)	1.33201			0.627916
228	FAK (Phospho-Tyr407)	1.14608	1.05648		0.540266	0.498029		0.921823
229	FOXO1/3/4-pan (Phospho-Thr24/32)	1.11308			0.524713
230	FKHR/FOXO1A (Phospho-Ser329)
231	FOXO1A/3A (Phospho-Ser322/325)	1.22686			0.578346
232	GRK2 (Phospho-Ser29)	2.03102	2.01682		0.242112	0.114605		0.99301	0.945196
233	IKK-beta (Phospho-Tyr199)	1.95109	1.60765		0.926211	0.399552		0.823975	0.35943
234	IRS-1 (Phospho-Ser323)		1.05209			0.495961
235	JNK1/2/3 (Phospho-Thr183/Tyr185)	1.82365	2.0545		0.859677	0.982791		1.12659
236	LAT (Phospho-Tyr191)	2.58766	2.31125		1.26918	0.123005		0.893183	0.634928
237	LCK (Phospho-Tyr505)	3.96511	3.39244		1.06114	0.684396		0.855573	0.561713
238	LCK (Phospho-Tyr192)	1.09392			0.515681
239	MDM2 (Phospho-Ser166)	1.19448	1.03065		0.563439	0.485851		0.86284
240	MEF2D (Phospho-Ser444)	1.02426			0.482839
241	NFAT4 (Phospho-Ser165)	1.53242	1.51477		0.747644	0.714529		0.988487	0.952589
242	p53 (Phospho-Ser20)	1.59493	1.4873		0.817553	0.712923		0.932516	0.833481
243	p53 (Phospho-Ser392)	1.4814	1.30974		0.69974	0.0513433		0.884123	0.125072
244	P70S6K (Phospho-Thr229)	1.06795	1.00615		0.503435	0.474305		0.942139
245	Caspase 1 (Phospho-Ser376)	1.38323	1.51145		0.670154	0.732798		1.0927	0.694933
246	Caspase 2 (Phospho-Ser157)	1.08051	1.27448		0.510783	0.600796		1.17952
247	GRB10/Growth factor receptor-bound protein 10 (Phospho-Tyr67)
248	GTPase activating protein (Phospho-Ser387)
249	HSP90 co-chaperone Cdc37 (Phospho-Ser13)	1.16506			0.549213
250	IkB-alpha (Phospho-Tyr305)
251	MKP-1 (Phospho-Ser359)	1.1991	1.23589		0.565263	0.582602		1.03068
252	NFkB-p100/p52 (Phospho-Ser872)	3.42867	2.56686		1.09758	0.281651		0.748648	0.383321
253	PAK1/2 (Phospho-Ser199)
254	RapGEF1 (Phospho-Tyr504)
255	MAP3K7/TAK1 (Phospho-Thr184)
256	eNOS (Phospho-Ser615)	1.30864	1.36042		0.622057	0.642615		1.03957	0.697456
257	IKK-gamma (Phospho-Ser85)
258	mTOR (Phospho-Thr2446)	1.156	1.04259		0.549407	0.491481		0.901892
259	IGF2R (Phospho-Ser2409)
260	PI3-kinase p85-subunit alpha/gamma (Phospho-Tyr467/Tyr199)
261	PI3-kinase p85-alpha (Phospho-Tyr607)	1.16103	1.11497		0.547316	0.525602		0.960326
262	RGS16 (Phospho-Tyr168)
263	Rho/Rac guanine nucleotide exchange factor 2 (Phospho-Ser885)	1.17847	1.33418		0.559012	0.636422		1.13213	0.402488
264	NMDAR2A/B (Phospho-Tyr1246/1252)	3.35192	4.1416		0.71415	0.647089		1.23559	0.311576
265	VEGFR2 (Phospho-Tyr1054)
266	Vinculin (Phospho-Tyr821)	1.82381	1.64925		0.866384	0.120386		0.904285	0.387614
267	HRS (Phospho-Tyr334)
268	IL-10R-alpha (Phospho-Tyr496)	2.03112	1.83507		0.300473	0.273402		0.903477	0.532716
269	IL-13R/CD213a1 (Phospho-Tyr405)	1.59699	2.27704		0.758711	0.431061		1.42583	0.145678
270	IL-4R/CD124 (Phospho-Tyr497)	2.12891	2.14231		1.00358	1.00989		1.0063
271	IL7R/CD127 (Phospho-Tyr449)	3.50827	3.17695		0.900544	1.26266		0.905561	0.779128
272	Integrin beta-4 (Phospho-Tyr1510)	1.96432	1.48922		0.925988	0.127243		0.758138
273	Kv1.3/KCNA3 (Phospho-Tyr135)	2.13353	1.67809		1.00576	0.806485		0.786534
274	Kv2.1/Kcnb1 (Phospho-Tyr128)	1.77456	1.51024		0.849962	0.721232		0.851053	0.379788
275	CDK5 (Phospho-Tyr15)	1.53926	1.52309		0.732417	0.720736		0.9895	0.922642
276	STAM2 (Phospho-Tyr192)	1.40401	1.56473		0.664028	0.187135		1.11447	0.362137
277	AXL (Phospho-Tyr691)
278	FER (Phospho-Tyr402)	4.7657	4.95107		1.38224	0.104403		1.0389	0.867277
279	FLT3 (Phospho-Tyr842)		1.61242			0.760102
280	FLT3 (Phospho-Tyr969)		1.08865			0.513194
281	ICK (Phospho-Tyr159)
282	BLNK (Phospho-Tyr84)	1.15838	1.16639		0.546064	0.549843		1.00692
283	PLC beta3 (Ab-537)	1.23841	1.32066		0.583791	0.622565		1.06642
284	Ras-GRF1 (Ab-916)	1.88269	1.3874		0.906132	0.65469		0.736922	0.263409
285	14-3-3 theta/tau (Ab-232)
286	14-3-3 zeta/delta (Ab-232)	17.3106	15.4896		7.61838	4.3991		0.894805	0.78769
287	6-phosphofructo-2-kinase/fructose-2,6-biphosphatase 2 (PFKFB2) (Ab-483)
288	Actin Pan (a/b/g) (Ab-55/53)	2.15818	1.61172		1.0609	0.0859337		0.746797	0.372506
289	A-RAF (Ab-301/302)
290	ATRIP (Ab-68/72)	17.0156	11.154		5.60384	2.02576		0.655517	0.27451
291	BAX (Ab-167)
292	BCL-2 (Ab-69)
293	BCL-XL (Ab-47)	9.72214	3.64451		4.9425	0.739276		0.374867	0.222221
294	B-RAF (Ab-598)	10.0778	5.39759		4.38377	2.41368		0.535595	0.274802
295	B-RAF (Ab-601)
296	Chk2 (Ab-383)	1.11478			0.525515
297	Gab1 (Ab-659)	1.0677			0.503374
298	HDAC1 (Ab-421)	43.2109	46.0755		10.558	12.0712		1.06629	0.813226
299	p38 MAPK (Ab-322)	1.39296	1.17614		0.65665	0.554438		0.844344
300	PKC alpha (Ab-657)
301	PKC epsilon (Ab-729)	1.03105			0.48604
302	Myc (Phospho-Ser373)		1.18577			0.558976
303	Elk1 (Phospho-Ser389)
304	Elk1 (Phospho-Thr417)	1.31278	1.62822		0.65166	0.767551		1.24028
305	MEF2A (Phospho-Thr312)	1.23304	1.2707		0.582677	0.599014		1.03054
306	MEF2A (Phospho-Thr319)	1.73302	1.70927		0.819317	0.158756		0.986295	0.872172
307	GATA1 (Phospho-Ser142)	1.07921	1.07135		0.508745	0.505037		0.992713
308	GATA1 (Phospho-Ser310)
309	HNF4 alpha (Phospho-Ser313)
310	STAT1 (Phospho-Tyr701)
311	STAT3 (Phospho-Tyr705)
312	STAT3 (Phospho-Ser727)
313	STAT4 (Phospho-Tyr693)	68.1111	39.3367		33.1187	6.3242		0.577538	0.343657
314	STAT5A (Phospho-Tyr694)
315	STAT5A (Phospho-Ser780)	1.45366	1.43123		0.694975	0.695436		0.98457	0.937727
316	STAT6 (Phospho-Tyr641)	1.54797	1.31013		0.746768	0.129604		0.846355	0.417973
317	STAT6 (Phospho-Thr645)	2.23254	2.08172		1.05864	0.232375		0.932443	0.53692
318	CREB (Phospho-Ser133)	4.11454	8.64284		3.03253	1.35213		2.10056	0.157115
319	ATF4 (Phospho-Ser245)	1.20386	1.28712		0.57749	0.607694		1.06916	0.63894
320	AKT1 (Phospho-Ser473)		1.16487			0.564784
321	Stathmin 1 (Phospho-Ser15)
322	IRS-1 (Phospho-Ser307)	1.18152			0.556974
323	Met (Phospho-Tyr1349)
324	FGFR1 (Phospho-Tyr154)	1.32107	1.3616		0.624432	0.641866		1.03068
325	KIT (Phospho-Tyr721)
326	SP1 (Phospho-Thr739)	1.15041	1.2579		0.542307	0.593151		1.09344
327	BRCA1 (Phospho-Ser1423)	5.41838	4.39648		1.57669	0.192857		0.811401	0.456551
328	eNOS (Phospho-Thr495)	1.43116	1.41457		0.693551	0.672773		0.98841	0.949586
329	CDK1/CDC2 (Phospho-Tyr15)
330	p44/42 MAPK (Phospho-Thr202)	1.76058	1.78794		0.166632	0.0377465		1.01554	0.840119
331	p44/42 MAPK (Phospho-Tyr204)	1.68038	1.49003		0.043232	0.123194		0.886722	0.149888
332	HSP27 (Phospho-Ser78)	1.15307	1.20843		0.54406	0.56966		1.04801
333	HSP27 (Phospho-Ser82)	6.53848	6.4415		6.56458	2.04493		0.985168	0.985633
334	SAPK/JNK (Phospho-Thr183)	1.40176	1.3107		0.661322	0.04504		0.935039	0.150883
335	SAPK/JNK (Phospho-Tyr185)	1.20747	1.5297		0.575877	0.721108		1.26687
336	NFkB-p105/p50 (Phospho-Ser932)	1.31749	1.46835		0.621071	0.692186		1.1145
337	p38 MAPK (Phospho-Thr180)
338	p38 MAPK (Phospho-Tyr182)	2.09628	1.96538		1.00856	0.0971857		0.937557	0.689832
339	RelB (Phospho-Ser552)	4.08463	7.94268		2.8869	0.667662		1.94453	0.194562
340	PTEN (Ab-380/382/383)	2.42197	2.08447		1.14718	0.331007		0.860649	0.303761
341	PTEN (Ab-370)	2.83139	1.91641		1.36515	0.326731		0.676845	0.16956
342	P95/NBS1 (Ab-343)	9.65898	7.80945		3.37973	1.63023		0.808518	0.53779
343	BCL-2 (Ab-56)	1.16652	1.16103		0.549904	0.547315		0.995292
344	BCL-2 (Ab-70)
345	NFkB-p65 (Phospho-Thr505)	1.58976	1.58315		0.753715	0.177106		0.995844	0.969538
346	BAD (Ab-112)	1.46525	1.44173		0.6941	0.680594		0.983946	0.83317
347	BAD (Ab-136)	1.13135	1.1614		0.536199	0.547488		1.02656
348	BAD (Ab-155)	1.11598	1.23738		0.526964	0.583335		1.10878	0.179327
349	Estrogen Receptor-alpha (Ab-104)	2.89793	2.09657		0.441327	0.174958		0.723471	0.109746
350	Estrogen Receptor-alpha (Ab-106)	22.6101	20.9508		6.28161	4.73012		0.926616	0.781325
351	Estrogen Receptor-alpha (Ab-118)
352	Estrogen Receptor-alpha (Ab-167)	1.48085	1.73337		0.698081	0.242182		1.17053	0.278261
353	Progesterone Receptor (Ab-190)	1.62416	1.46626		0.766123	0.087302		0.90278	0.114527
354	HER2 (Ab-877)
355	HER2 (Ab-1221/1222)	4.72073	4.49495		1.24864	0.770784		0.952173	0.840402
356	HER2 (Ab-1248)	2.19397	1.8701		1.05253	0.152959		0.85238	0.383266
357	EGFR (Ab-1070)	5.78139	3.62238		2.09341	0.535805		0.626559	0.279616
358	EGFR (Ab-1092)	1.60139	1.322		0.757499	0.623197		0.825533
359	Connexin 43 (Ab-367)	1.26133			0.594599
360	DAB1 (Ab-232)
361	NFkB-p65 (Ab-311)
362	GluR1 (Ab-849)	17.6602	12.4805		8.97164	2.65189		0.706701	0.504896
363	GluR1 (Ab-863)
364	HSF1 (Ab-303)
365	EGFR (Ab-1110)	1.46703	1.14787		0.691787	0.541111		0.782448
366	MARCKS (Ab-163)
367	Merlin (Ab-518)
368	Synapsin (Ab-9)
369	Histone H2A.X (Ab-139)	2.53244	1.56511		1.19396	0.754031		0.618026	0.119426
370	P70S6K (Ab-411)
371	Tau (Ab-422)
372	Cortactin (Ab-421)	1.26957	1.47536		0.600443	0.695835		1.1621	0.136359
373	Cortactin (Ab-466)	1.15062	1.2244		0.545753	0.577185		1.06412
374	CREB (Ab-129)	1.12506	1.05416		0.530361	0.496938		0.936981
375	DAB1 (Ab-220)	1.81963	1.86382		0.90025	0.335711		1.02428	0.92404
376	DARPP-32 (Ab-34)	3.95714	4.08085		0.521577	0.200493		1.03126	0.777783
377	Dok-1 (Ab-362)	1.4884	1.49763		0.713431	0.140237		1.0062	0.965488
378	P70S6K (Phospho-Ser371)	1.36627	1.35349		0.681161	0.0437261		0.990646	0.970106
379	P70S6K (Phospho-Thr389)
380	P70S6K (Phospho-Ser418)	1.31923	1.20831		0.632311	0.569603		0.915918
381	P90RSK (Phospho-Thr359/Ser363)	1.78676	1.58037		0.984662	0.79374		0.884491	0.805499
382	P90RSK (Phospho-Ser380)	1.3127			0.618815
383	P90RSK (Phospho-Thr573)	1.13593	1.22831		0.541098	0.57903		1.08133
384	PAK1 (Phospho-Thr212)	1.36227	1.04966		0.642178	0.494812		0.770522
385	PAK1/2/3 (Phospho-Thr423/402/421)	1.28667	1.09413		0.606544	0.515779		0.850357
386	PAK1/2/3 (Phospho-Ser141)		1.65491			0.780131
387	PEA-15 (Phospho-Ser116)
388	PKA CAT (Phospho-Thr197)	1.23544	1.22037		0.586597	0.57529		0.987809
389	PP2A-alpha (Phospho-Tyr307)		1.10827			0.522442
390	Raf1 (Phospho-Tyr341)	1.23074			0.580272
391	Raf1 (Phospho-Ser621)	1.16547	1.22829		0.551093	0.579024		1.0539
392	RyR2 (Phospho-Ser2808)	1.04246	1.24361		0.49142	0.586241		1.19295
393	SYK (Phospho-Tyr323)	1.65947	1.62791		0.787687	0.127631		0.98098	0.845429
394	Synapsin (Phospho-Ser62)
395	Tuberin/TSC2 (Phospho-Ser939)
396	Tuberin/TSC2 (Phospho-Thr1462)	1.12874	1.15518		0.536046	0.544558		1.02343
397	VAV2 (Phospho-Tyr142)	1.27754	1.55718		0.6148	0.734062		1.21889
398	Catenin beta (Phospho-Tyr489)
399	CREB (Phospho-Thr100)	1.59714			0.752898
400	Ezrin (Phospho-Tyr478)
401	p53 (Phospho-Ser366)	1.13282			0.534017
402	p53 (Phospho-Ser378)
403	Rb (Phospho-Ser608)	1.37099	1.38353		0.657707	0.652353		1.00915	0.946785
404	SRF (Phospho-Ser77)
405	Trk A (Phospho-Tyr701)	1.26672			0.597136
406	Trk A (Phospho-Tyr680/681)
407	Abl1 (Phospho-Thr754/735)	1.11696	1.07378		0.526541	0.506186		0.961342
408	B-RAF (Phospho-Ser446)	1.22034	1.38208		0.580726	0.651516		1.13254
409	CaMK2-beta/gamma/delta (Phospho-Thr287)	1.32542	1.14068		0.62901	0.537722		0.860621
410	MAP3K1/MEKK1 (Phospho-Thr1381)	1.03242			0.486689
411	MKK3/MAP2K3 (Phospho-Thr222)
412	MKK7/MAP2K7 (Phospho-Ser271)	1.06942	1.01797		0.50413	0.479877		0.951891
413	MKK7/MAP2K7 (Phospho-Thr275)	1.25905	1.3448		0.595143	0.633959		1.06811	0.354658
414	MSK1 (Phospho-Ser212)	2.20792	1.93192		1.04084	0.0719304		0.874993	0.0305214
415	MSK2 (Phospho-Thr568)	1.29189	1.65243		0.609628	0.788995		1.27908	0.243947
416	VE-Cadherin (Phospho-Tyr731)	7.77443	7.26078		1.64585	2.09281		0.933932	0.7992
417	WWOX (Phospho-Tyr33)	1.62594	1.86104		0.766886	0.39986		1.14459	0.493645
418	Claudin 3 (Phospho-Tyr219)	1.44049	1.41252		0.679054	0.665869		0.980582
419	Claudin 6 (Phospho-Tyr219)	1.03095	1.01139		0.485993	0.476775		0.981033
420	Claudin 7 (Phospho-Tyr210)	1.71413	2.01756		0.808761	0.959144		1.17701	0.279097
421	PLD2 (Phospho-Tyr169)
422	AMPK1/AMPK2 (Ab-485/491)
423	MKK6/MAP2K6 (Ab-207)	3.50463	2.81374		1.0015	0.502306		0.802862	0.448411
424	p38 MAPK (Ab-180)
425	Catenin beta (Ab-33)
426	P70S6K (Ab-421)
427	GSK3 alpha/beta (Ab-216/279)
428	Caspase 8 (Ab-347)	1.06155			0.500419
429	CDC25B (Ab-323)
430	Cyclin B1 (Ab-126)
431	Cyclin E1 (Ab-395)
432	KSR (Ab-392)
433	PLC beta3 (Ab-1105)
434	STAT5B (Ab-731)
435	PKC pan activation site	1.34175	1.01456		0.632508	0.478269		0.756147
436	PKC zeta (Ab-560)
437	PKD1/PKC mu (Ab-205)
438	PKD1/PKC mu (Ab-463)	1.43886	1.17712		0.68432	0.554898		0.818087
439	PKD2 (Ab-876)
440	Rb (Ab-811)
441	Rb-like-2 (RBL2) (Ab-952)
442	AKT1 (Ab-326)	1.03646	1.0014		0.488592	0.472065		0.966175
443	BAD (Ab-91/128)
444	BAD (Ab-134)	1.19134	1.33326		0.565317	0.628761		1.11912	0.308649
445	Calmodulin (Ab-79/81)	1.47017	1.09949		0.694785	0.518307		0.747867
446	CaMK1-alpha (Ab-177)	1.06814			0.503527
447	CaMK4 (Ab-196/200)	1.14499	1.11046		0.539755	0.523476		0.96984
448	Caspase 9 (Ab-153)	2.19763	2.08921		0.599161	0.486963		0.950665	0.852653
449	Caspase 9 (Ab-144)
450	Caspase 9 (Ab-196)	11.9084	9.36477		3.22316	2.15004		0.786398	0.412872
451	Caspase 3 (Ab-150)
452	Catalase (Ab-385)	3.69282	1.583		1.84588	0.173306		0.428669	0.210254
453	Catenin beta (Ab-654)	1.40089	1.64394		0.663259	0.284901		1.1735	0.35517
454	Fos (Ab-374)	2.58988	2.7087		0.65919	0.400987		1.04588	0.840376
455	Gab2 (Ab-623)
456	MAPKAPK2 (Ab-272)	1.18902	1.28454		0.561934	0.610922		1.08033	0.506121
457	MEF2C (Ab-396)
458	MKP-1/2 (Ab-296/318)	1.50823	1.55652		0.714331	0.177515		1.03202	0.770642
459	NFAT3 (Ab-168/170)	1.61172	1.42799		0.760658	0.0724272		0.886004	0.077608
460	SREBP-1 (Ab-439)
461	Tuberin/TSC2 (Ab-981)	1.2481	1.14263		0.594217	0.538641		0.915496
462	MKK4/SEK1 (Ab-80)	4.25368	3.42403		0.930965	0.662138		0.804957	0.368211
463	Ephrin B2 (Ab-330)	3.41339	2.53209		0.546563	0.276808		0.741809	0.135931
464	p130Cas (Ab-410)	1.31262	1.43862		0.618774	0.67817		1.09599
465	PLCG1 (Ab-771)	1.81444	1.54102		0.243279	0.737125		0.849311	0.324653
466	PLCG1 (Ab-783)	1.16526	1.00274		0.549311	0.472697		0.860527
467	LYN (Ab-507)	24.6553	22.6992		5.95411	4.88482		0.920662	0.738263
468	PLCG2 (Ab-753)	1.84322	1.73811		0.874801	0.0210089		0.942975	0.551935
469	ATF1 (Ab-63)	1.81703	1.46909		0.145191	0.693932		0.808515	0.0622001
470	CD19 (Ab-531)		1.06623			0.502625
471	ATPase (Ab-16)
472	FGFR1 (Ab-766)	1.92258	2.00706		0.932775	0.14524		1.04394	0.809904
473	AKT1 (Phospho-Thr308)
474	PTEN (Phospho-Ser380/Thr382/Thr383)
475	P95/NBS1 (Phospho-Ser343)
476	P73 (Phospho-Tyr99)
477	FAK (Phospho-Tyr861)	1.18471	1.34458		0.571431	0.633843		1.13494
478	Integrin beta-3 (Phospho-Tyr773)	1.41243	1.65683		0.665825	0.186983		1.17304
479	Chk2 (Phospho-Thr68)	1.07671			0.507566
480	PTEN (Phospho-Ser370)		1.15201			0.543064
481	Ezrin (Phospho-Tyr353)	1.22502	1.00165		0.577616	0.47218		0.817654
482	BCL-2 (Phospho-Thr56)	1.18955	1.19747		0.566029	0.565456		1.00666	0.948326
483	BCL-2 (Phospho-Ser70)	1.12751			0.534491
484	BCL-XL (Phospho-Ser62)	2.14694	2.32021		0.342953	0.381517		1.0807	0.658096
485	BAD (Phospho-Ser112)
486	BAD (Phospho-Ser136)	1.46312	1.50752		0.691482	0.117719		1.03035	0.695147
487	BAD (Phospho-Ser155)
488	Estrogen Receptor-alpha (Phospho-Ser104)	1.5551			0.75918
489	Estrogen Receptor-alpha (Phospho-Ser106)	1.41166	1.2469		0.665463	0.587796		0.883289
490	Estrogen Receptor-alpha (Phospho-Ser118)	1.799	1.60914		0.855553	0.0329442		0.894467	0.396287
491	Estrogen Receptor-alpha (Phospho-Ser167)	1.11734			0.526721
492	Synuclein alpha (Phospho-Tyr125)		1.3337			0.628712
493	Tau (Phospho-Thr212)	1.1505			0.543759
494	Connexin 43 (Phospho-Ser367)	1.48207			0.698655
495	DAB1 (Phospho-Tyr232)
496	NFkB-p65 (Phospho-Ser311)	3.51615	2.13437		1.6736	1.00756		0.607018	0.114289
497	GluR1 (Phospho-Ser849)	1.2231	1.15945		0.578722	0.546568		0.947956
498	GluR1 (Phospho-Ser863)
499	HSF1 (Phospho-Ser303)
500	EGFR (Phospho-Tyr1110)
501	MARCKS (Phospho-Ser163)		1.39694			0.658525
502	Merlin (Phospho-Ser518)
503	Synapsin (Phospho-Ser9)	1.91611	1.84341		0.136754	0.163924		0.962059	0.656011
504	Histone H2A.X (Phospho-Ser139)	1.70298	1.48827		0.802794	0.70229		0.873922
505	P70S6K (Phospho-Ser411)
506	Tau (Phospho-Ser422)	1.06431			0.501718
507	Cortactin (Phospho-Tyr421)	1.39983	1.36928		0.687723	0.645485		0.978179
508	Cortactin (Phospho-Tyr466)
509	CREB (Phospho-Ser129)	1.15346	1.17866		0.543745	0.56384		1.02185
510	DAB1 (Phospho-Tyr220)		1.29532			0.610621
511	P73 (Ab-99)	1.20836	1.33211		0.570116	0.627965		1.10242
512	FAK (Ab-861)	1.08929			0.513499
513	VEGFR2 (Ab-1175)	1.33372	1.69009		0.639409	0.796746		1.2672	0.241283
514	VEGFR2 (Ab-1214)	20.721	18.9793		6.45821	4.45886		0.915942	0.771166
515	VEGFR2 (Ab-951)	25.1228	21.4969		9.63386	6.13749		0.855675	0.680642
516	IGF1R (Ab-1161)
517	IGF1R (Ab-1165/1166)
518	Integrin beta-3 (Ab-773)	1.23174	1.30738		0.586509	0.616304		1.06141
519	p53 (Ab-6)
520	p53 (Ab-9)	1.17235			0.552651
521	p53 (Ab-15)
522	p53 (Ab-18)	1.88809	1.232		0.924882	0.582317		0.652511	0.272114
523	Chk2 (Ab-68)	13.5756	10.817		4.1708	2.42615		0.796792	0.474318
524	p53 (Ab-33)	1.11026			0.523381
525	p53 (Ab-37)	1.26484	1.30654		0.598409	0.616074		1.03297	0.622842
526	p53 (Ab-46)
527	p53 (Ab-315)	3.62958	3.53871		1.00807	0.722745		0.974964	0.922957
528	Tau (Ab-356)	9.70596	6.585		4.64927	1.91661		0.678449	0.452131
529	Tau (Ab-396)	2.67782	3.10642		0.553952	0.500625		1.16006	0.462885
530	Dok-1 (Ab-398)
531	Dok-2 (Ab-299)	1.14362	1.00189		0.539106	0.472295		0.876071
532	eIF2A (Ab-51)	2.27513	1.86086		1.14683	0.891668		0.817917	0.554218
533	PKR (Ab-446)
534	GAP43 (Ab-41)
535	Integrin beta-3 (Ab-785)
536	Ret (Ab-905)	1.07938			0.508826
537	P70S6K (Ab-424)	1.11851	1.10303		0.527273	0.519972		0.986155
538	Synuclein alpha (Ab-133)
539	CaMK2A (Ab-286)	2.02516	2.80318		0.354615	0.195138		1.38418	0.0698483
540	BIM (Ab-69/65)	1.06253	1.09669		0.500883	0.516985		1.03215
541	CPI17 alpha (Ab-38)
542	PKR (Ab-451)
543	Gab1 (Ab-627)	1.13132			0.533308
544	GluR2 (Ab-880)	13.9966	12.2783		3.83534	2.22902		0.877235	0.619614
545	MARCKS (Ab-158)	1.45802	1.4694		0.704166	0.693573		1.00781	0.961674
546	MEK1 (Ab-291)	2.42542	1.54992		1.17078	0.733316		0.639029	0.199149
547	NMDAR1 (Ab-897)
548	PKC delta (Ab-645)	1.50724	1.92352		0.723691	0.919208		1.27619	0.238724
549	Tyrosine Hydroxylase (Phospho-Ser8)
550	VEGFR1 (Phospho-Tyr1333)		1.08378			0.510896
551	VEGFR2 (Phospho-Tyr1059)	1.0889	1.26765		0.515481	0.597578		1.16416
552	WASP (Phospho-Tyr290)	1.32677	1.0248		0.637062	0.483094		0.7724
553	Zap-70 (Phospho-Tyr292)
554	Zap-70 (Phospho-Tyr315)
555	AKT1 (Phospho-Tyr474)	1.17618			0.554455
556	AKT1 (Phospho-Ser246)	1.14722	1.26778		0.540803	0.597635		1.10509
557	AKT1 (Phospho-Thr72)
558	c-Abl (Phospho-Tyr245)	1.65037	1.43181		0.7807	0.675169		0.86757	0.204889
559	CDC25C (Phospho-Thr48)	1.15953	1.17433		0.546653	0.556913		1.01276	0.875265
560	Chk1 (Phospho-Ser296)	1.61673	1.38811		0.767743	0.655061		0.85859	0.271187
561	Raf1 (Phospho-Ser296)	1.51718	1.60226		0.731825	0.759898		1.05608	0.741111
562	Cyclin B1 (Phospho-Ser147)		1.49546			0.723257
563	Cyclin E1 (Phospho-Thr77)	2.52218	1.61169		0.441561	0.113466		0.639006	0.0920502
564	eIF4B (Phospho-Ser422)
565	eIF4G (Phospho-Ser1108)	1.5566	1.29763		0.797923	0.611709		0.833632
566	IRS-1 (Phospho-Ser794)	1.35192	1.34928		0.637302	0.636676		0.998046
567	LAT (Phospho-Tyr171)	1.04482			0.492534
568	P70S6K-beta (Phospho-Ser423)	1.29366	1.11229		0.609835	0.524338		0.859803
569	PAK1 (Phospho-Ser204)	1.42214	1.5987		0.673422	0.76189		1.12415	0.403911
570	PAK2 (Phospho-Ser192)	1.03387	1.03321		0.487373	0.487058		0.999354
571	PAK3 (Phospho-Ser154)
572	PKC beta/PKCB (Phospho-Ser661)
573	PKC delta (Phospho-Tyr64)
574	RSK1/2/3/4 (Phospho-Ser221/227/218/232)
575	Src (Phospho-Ser75)
576	SLP-76 (Phospho-Tyr128)		1.29219			0.610311
577	LCK (Phospho-Ser59)
578	Fos (Phospho-Thr232)
579	Src (Phospho-Tyr216)	1.56369	1.45361		0.737792	0.108806		0.929602	0.296823
580	Gab2 (Phospho-Ser159)	1.12807			0.531777
581	Pyk2 (Phospho-Tyr579)	1.15503	1.01139		0.544487	0.476775		0.875642
582	GRK2 (Phospho-Ser685)
583	BRCA1 (Phospho-Ser1457)
584	Cyclin C (Phospho-Ser275)
585	Gab2 (Phospho-Tyr643)	5.89195	4.82188		1.78421	1.1028		0.818385	0.517938
586	MAPKAPK2 (Phospho-Ser272)	1.36926	1.4661		0.655186	0.163561		1.07073	0.637229
587	HER2 (Phospho-Thr686)		1.03101			0.486024
588	NFkB-p105/p50 (Ab-927)	3.44544	4.19593		0.862916	1.26302		1.21782	0.53067
589	Shc (Ab-427)
590	Smad1 (Ab-465)
591	Smad2 (Ab-467)
592	Smad3 (Ab-425)
593	FAS (Phospho-Tyr291)
594	ACC1 (Ab-80)	2.21215	1.66894		1.39764	0.441681		0.754442	0.717371
595	Caspase 6 (Ab-Ser257)	1.42577	1.04466		0.716709	0.492457		0.732697
596	Caspase 9 (Ab-125)
597	c-PLA2 (Ab-505)
598	EEF2 (Ab-56)	1.92163	1.64437		0.910048	0.255694		0.855716	0.280425
599	HSL (Ab-554)
600	Pyk2 (Ab-881)	1.1325			0.533864
601	Pyk2 (Ab-580)	2.83417	1.58909		1.33604	0.756314		0.560691
602	SRF (Ab-99)	2.78637	1.77106		1.38545	0.145034		0.635615	0.302621
603	STAT2 (Ab-690)
604	SYK (Ab-348)	2.17445	2.08554		1.02508	0.116146		0.959115	0.392279
605	SYK (Ab-525)	4.8686	6.16409		0.948878	1.12351		1.26609	0.282576
606	CD227/mucin 1 (Ab-1243)
607	CD4 (Ab-433)	5.32986	3.19331		2.72639	1.66416		0.599136	0.325473
608	CDC25A (Ab-124)
609	CDC25B (Ab-353)
610	CDK7 (Ab-170)
611	Chk1 (Ab-286)	2.2121	1.39844		1.04285	0.66257		0.632176	0.0573975
612	Met (Ab-1003)
613	Cyclin D1 (Ab-90)	1.28032	1.46713		0.610209	0.691612		1.14591
614	Cyclin E2 (Ab-392)
615	Keratin 18 (Ab-52)
616	Keratin 8 (Ab-431)	1.11557			0.525886
617	Catenin delta-1 (Ab-228)	1.35006	1.11034		0.636425	0.523419		0.822436
618	Raf1 (Ab-43)	1.1729	1.44963		0.554393	0.105242		1.23594	0.0537782
619	DNA-PK (Ab-2647)
620	DNA-PK (Ab-2638)	1.74518	1.32017		0.844993	0.622336		0.756467
621	DNA-PK (Ab-2056)
622	EGFR (Ab-1069)
623	ERK3 (Ab-189)	1.26546	1.44641		0.598971	0.183874		1.143	0.308645
624	FAK (Ab-910)	10.9504	6.10924		4.05625	1.00188		0.557901	0.2294
625	AurA (Phospho-Ser342)	1.27784	1.13642		0.612821	0.535712		0.889325
626	Lamin A/C (Ab-392)	15.0098	11.1928		6.79124	2.29084		0.745696	0.517084
627	MITF (Ab-73)	2.70049	2.39289		0.688007	0.379247		0.886093	0.617065
628	PLCG2 (Ab-1217)
629	PLK1 (Ab-210)	1.17752	1.03637		0.555094	0.488551		0.880131
630	PPAR-BP (Ab-1457)	1.26658	1.30255		0.597088	0.61615		1.02839	0.66788
631	PPAR-gamma (Ab-112)	17.6036	10.5048		7.43551	1.68506		0.596743	0.308084
632	WAVE1 (Ab-125)
633	XIAP (Ab-87)	2.15626	2.4359		0.345189	0.25661		1.12968	0.413905
634	ATP-Citrate Lyase (Ab-454)
635	Mst1/Mst2 (Ab-183)
636	Myosin regulatory light chain 2 (Ab-18)
637	p130Cas (Ab-165)
638	PP1 alpha (Ab-320)	1.41219	1.32279		0.676342	0.62452		0.936693	0.650347
639	TLK1 (Ab-764)	2.26148	1.75816		1.07911	0.151874		0.777439	0.19565
640	CK2-b (Ab-209)	1.6245			0.765798
641	EPHA2/3/4 (Ab-588/596)	1.12226			0.52904
642	EPHB1/2 (Ab-594/604)
643	Ephrin B1 (Ab-317)
644	Progesterone Receptor (Phospho-Ser190)
645	HER2 (Phospho-Tyr877)		1.11339			0.524855
646	HER2 (Phospho-Tyr1221/Tyr1222)	1.2715			0.599393
647	HER2 (Phospho-Tyr1248)
648	EGFR (Phospho-Ser1070)
649	EGFR (Phospho-Tyr1092)	1.47518	1.23013		0.695405	0.57989		0.833888
650	G3BP-1 (Phospho-Ser232)	1.07119	1.06672		0.504965	0.502854		0.99582
651	ICAM-1 (Phospho-Tyr512)	1.43947	1.45687		0.678574	0.697269		1.01209	0.925255
652	VEGFR2 (Phospho-Tyr1175)	1.65437	2.02669		0.780109	0.955389		1.22505
653	VEGFR2 (Phospho-Tyr1214)	1.25417	1.14794		0.600822	0.545873		0.915299	0.578589
654	VEGFR2 (Phospho-Tyr951)
655	IGF1R (Phospho-Tyr1161)	1.41799	1.37162		0.670443	0.646665		0.967299	0.596193
656	IGF1R (Phospho-Tyr1165/1166)	1.6334	1.61431		0.77091	0.179025		0.988308	0.897969
657	Paxillin (Phospho-Tyr118)	1.22944	1.26802		0.580172	0.59775		1.03138
658	Caveolin-1 (Phospho-Tyr14)
659	Src (Phospho-Tyr418)	7.89683	5.01376		3.14827	0.186771		0.634908	0.324515
660	p53 (Phospho-Ser6)		1.44829			0.686705
661	p53 (Phospho-Ser9)	1.29811	1.29739		0.611933	0.611594		0.999446
662	p53 (Phospho-Ser15)	2.1326	2.99792		0.23006	0.821226		1.40576	0.271712
663	DARPP-32 (Phospho-Thr34)	1.30559	1.5289		0.62557	0.720878		1.17104	0.347142
664	Dok-1 (Phospho-Tyr362)	1.06051	1.12058		0.499928	0.528244		1.05664
665	Dok-1 (Phospho-Tyr398)
666	Dok-2 (Phospho-Tyr299)	1.40307	1.31796		0.66232	0.621588		0.939343	0.255405
667	eIF2A (Phospho-Ser51)	1.03252			0.486735
668	PKR (Phospho-Thr446)
669	GAP43 (Phospho-Ser41)	1.33579	1.27793		0.630815	0.60256		0.956684	0.414369
670	Integrin beta-3 (Phospho-Tyr785)
671	Ret (Phospho-Tyr905)		1.05855			0.499006
672	P70S6K (Phospho-Ser424)
673	Synuclein alpha (Phospho-Tyr133)	1.02937	1.11863		0.485251	0.527325		1.08671
674	Synuclein alpha (Phospho-Tyr136)
675	CaMK2A (Phospho-Thr286)		1.06257			0.500901
676	BIM (Phospho-Ser69/65)	1.12981	1.25827		0.535536	0.593155		1.1137
677	CPI17 alpha (Phospho-Thr38)	1.1162	1.12383		0.527023	0.536404		1.00684	0.953776
678	PKR (Phospho-Thr451)	1.48585			0.700439
679	Gab1 (Phospho-Tyr627)
680	GluR2 (Phospho-Ser880)
681	MARCKS (Phospho-Ser158)	1.34386	1.22726		0.633503	0.578534		0.91323
682	Ezrin (Ab-353)
683	Tau (Ab-235)	37.3059	32.0314		16.6128	7.74761		0.858615	0.712858
684	Tau (Ab-181)	1.26566	1.33614		0.612803	0.629861		1.05568
685	Tau (Ab-205)	1.85626	2.09718		0.250198	0.0815914		1.12979	0.305121
686	Tau (Ab-214)	1.84439	1.93552		0.104475	0.114043		1.04941	0.451899
687	Tau (Ab-231)	1.50737	1.67751		0.119921	0.161922		1.11287	0.303542
688	Tau (Ab-262)
689	Tau (Ab-404)	2.59893	2.80053		0.279323	0.430011		1.07757	0.612425
690	G3BP-1 (Ab-232)	2.40627	2.0476		1.16352	0.265355		0.85094	0.447217
691	Catenin beta (Ab-41/45)
692	Androgen Receptor (Ab-213)	1.15466	1.13495		0.544423	0.535022		0.982937
693	Androgen Receptor (Ab-650)	1.46011	1.39478		0.69215	0.0509996		0.955258	0.595758
694	ICAM-1 (Ab-512)
695	Paxillin (Ab-118)
696	Rb (Ab-795)	1.35843			0.640368
697	Rb (Ab-807)	2.27692	1.58712		1.08757	0.0747592		0.697045	0.175087
698	Rb (Ab-780)	2.69095	2.65449		0.938504	0.107081		0.986452	0.961322
699	CDK2 (Ab-160)	1.04207			0.491235
700	Caveolin-1 (Ab-14)
701	PKC theta (Ab-676)
702	14-3-3 zeta (Ab-58)
703	ADD1 (Ab-726)	1.19161	1.38762		0.568032	0.0557117		1.16449	0.281144
704	AMPK1 (Ab-172)
705	Amyloid beta A4 (Ab-743/668)	1.61763	3.14556		0.823488	1.48283		1.94454
706	CREB (Ab-142)
707	DARPP-32 (Ab-75)	1.51747	1.41587		0.715386	0.668568		0.933049	0.26714
708	EGFR (Ab-678)
709	EGFR (Ab-693)	4.19079	1.57123		2.06775	0.169119		0.374926	0.169381
710	GABA-RB (Ab-434)
711	HSP90B (Ab-254)	1.14656			0.547123
712	IkB-epsilon (Ab-22)	6.69112	5.82395		2.65202	0.965172		0.870399	0.698342
713	Keratin 18 (Ab-33)
714	Keratin 8 (Ab-73)	1.28548	1.45368		0.608121	0.688405		1.13084	0.247674
715	MEF2A (Ab-408)	4.4101	3.70878		1.77866	0.562322		0.840975	0.6402
716	Myc (Ab-62)
717	Opioid Receptor (Ab-375)	1.17077			0.551909
718	PKC zeta (Ab-410)	1.19173	1.27537		0.561789	0.602895		1.07018
719	Shc (Ab-349)	5.60494	5.83027		1.47036	1.18287		1.0402	0.874459
720	LKB1 (Phospho-Ser428)	1.85351	1.83344		0.885716	0.933937		0.989173	0.971355
721	LKB1 (Phospho-Thr189)	1.75264	2.19552		0.849538	1.06365		1.25269	0.374376
722	MAPKAPK2 (Phospho-Thr222)
723	MEK1 (Phospho-Ser298)	5.61678	6.48836		1.23228	0.739501		1.15517	0.449268
724	MEK1 (Phospho-Thr286)	1.9073	1.43843		0.922319	0.145221		0.754167	0.283745
725	MSK1 (Phospho-Ser360)	2.50559	2.32365		0.424962	0.143267		0.927386	0.614512
726	MSK1 (Phospho-Thr581)
727	mTOR (Phospho-Ser2481)
728	p53 (Phospho-Thr81)	2.40538	1.67093		1.20085	0.259027		0.694662	0.349758
729	p63 (Phospho-Ser455)
730	PAK2 (Phospho-Ser20)
731	PEA-15 (Phospho-Ser104)
732	PKC alpha/beta II (Phospho-Thr638)
733	PKC delta (Phospho-Thr505)
734	PKC delta (Phospho-Tyr313)
735	PKC theta (Phospho-Thr538)
736	PKD1/PKC mu (Phospho-Ser910)
737	PLC beta3 (Phospho-Ser537)
738	Ras-GRF1 (Phospho-Ser916)
739	MDM4 (Phospho-Ser367)	1.84497	1.28752		0.86977	0.606941		0.69785
740	MEF2C (Phospho-Ser396)		3.58535			1.69015
741	MKP-1/2 (Phospho-Ser296/318)	1.58315	1.31822		0.752114	0.621416		0.832658
742	SREBP-1 (Phospho-Ser439)
743	PLCG1 (Phospho-Tyr771)	1.23385			0.581642
744	LYN (Phospho-Tyr507)	1.44079	1.36099		0.679193	0.641579		0.944619
745	p130Cas (Phospho-Tyr410)
746	PLCG1 (Phospho-Tyr783)	1.3333	1.27691		0.628526	0.601943		0.957707
747	PLCG2 (Phospho-Tyr753)
748	ATF1 (Phospho-Ser63)
749	CD19 (Phospho-Tyr531)	1.57525			0.742578
750	Fyn (Phospho-Tyr530)		1.79018			0.843899
751	ATPase (Phospho-Ser16)
752	CBL (Phospho-Tyr774)		1.3636			0.642808
753	CBL (Phospho-Tyr700)	1.82272	1.79178		0.913837	0.18484		0.983028	0.949277
754	FGFR1 (Phospho-Tyr766)	1.09076	1.39077		0.514189	0.659011		1.27505
755	FGFR1 (Phospho-Tyr654)	2.65238	3.14033		0.591258	0.899611		1.18397	0.561516
756	Lamin A/C (Phospho-Ser392)		1.65089			0.778237
757	MITF (Phospho-Ser73)	1.35365	1.62849		0.640708	0.0539954		1.20304	0.1021
758	4E-BP1 (Ab-65)	19.9969	17.0015		6.68536	3.92511		0.850206	0.62025
759	4E-BP1 (Ab-70)		1.2989			0.612308
760	Abl1 (Ab-204)	27.9727	23.6182		10.1865	6.72655		0.844329	0.644278
761	ACC1 (Ab-79)	1.20858			0.569732
762	AKT1 (Ab-450)		1.03089			0.485966
763	AKT1 (Ab-124)	1.66965	1.38341		0.787359	0.66313		0.828563	0.295182
764	AMPK beta1 (Ab-182)
765	Chk2 (Ab-387)	1.82109	1.75679		0.863066	0.371298		0.964688	0.837643
766	Cyclin D1 (Ab-286)	10.0823	8.45267		2.80192	1.57324		0.838363	0.522809
767	Cyclin D3 (Ab-283)	1.3051			0.619987
768	Interferon-alpha/beta receptor alpha chain (Phospho-Tyr466)	2.97446			1.40218
769	DYN1 (Ab-774)	9.44985	10.4216		2.15312	3.89564		1.10283	0.776998
770	E2F1 (Ab-433)	3.07724	1.82735		1.45693	0.439187		0.593826	0.041533
771	FAK (Ab-576)
772	HDAC5 (Ab-259)
773	HSL (Ab-552/563)
774	IkB-beta (Ab-19)
775	IKK-alpha/beta (Ab-180/181)	1.11397	1.85796		0.527342	0.875961		1.66788	0.03641
776	IKK-alpha/beta (Ab-176/177)	9.6125	5.71845		4.92152	1.30249		0.594898	0.380438
777	FAS (Ab-291)	1.57069	1.55884		0.761125	0.249532		0.992455	0.969542
778	FosB (Ab-27)
779	GRK1 (Ab-21)
780	HDAC3 (Ab-424)	2.43275	1.94937		1.17877	0.22069		0.8013	0.359513
781	HDAC6 (Ab-22)	3.62452	2.84329		1.90142	0.955223		0.784459	0.592325
782	HER2 (Ab-686)
783	HER3/ErbB3 (Ab-1222)
784	HER3/ErbB3 (Ab-1289)
785	HER4/ErbB4 (Ab-1284)	2.08896	1.49317		0.989012	0.0780104		0.714791	0.0704649
786	Smad1 (Ab-187)
787	Smad2 (Ab-255)	2.0239	1.24804		0.993776	0.588329		0.616647
788	Smad2 (Ab-250)	1.24153			0.585261
789	Smad2 (Ab-245)
790	Smad2 (Ab-220)
791	Smad2/3 (Ab-8)	1.15129	1.17334		0.542724	0.553117		1.01915
792	Smad3 (Ab-179)	1.54489	1.47347		0.731691	0.0747545		0.95377	0.562821
793	Smad3 (Ab-204)
794	Smad3 (Ab-213)
795	Calsenilin/KCNIP3 (Ab-63)	12.9246	10.2083		4.07392	1.80441		0.789835	0.457086
796	Epo-R (Ab-368)	1.27698	1.75434		0.601995	0.827004		1.37382
797	Interferon-alpha/beta receptor alpha chain (Ab-466)	1.18656	1.37562		0.559628	0.648472		1.15933
798	IL-2RA/CD25 (Ab-268)
799	WEE1 (Phospho-Ser53)
800	MKK4/SEK1 (Ab-257)
801	ATP1A1/Na+K+ ATPase1 (Ab-23)	1.19741			0.56502
802	CK1-A (Ab-321)
803	HSP90B (Ab-226)	1.13963	1.04015		0.537227	0.490332		0.912709
804	Merlin (Ab-10)	1.41764	1.13532		0.668722	0.535195		0.800851
805	MAP3K7/TAK1 (Ab-187)
806	MAP3K7/TAK1 (Ab-439)	2.34427	1.52883		1.13629	0.170451		0.652158	0.208452
807	MAP3K8/COT (Ab-400)
808	MYT1 (Ab-83)	2.66857	1.40169		1.39211	0.661374		0.525257	0.332339
809	WEE1 (Ab-53)
810	EPB41 (Ab-418/660)	1.04689	1.104		0.493508	0.520432		1.05456
811	Mnk1 (Ab-385)	1.31707	1.62843		0.626498	0.768173		1.23641	0.1746
812	RAD51 (Ab-309)	1.0952			0.516284
813	TIF-IA (Ab-649)
814	Lamin A (Ab-22)
815	p53 (Phospho-Thr18)
816	p53 (Phospho-Ser33)
817	p53 (Phospho-Ser37)	1.88084	1.72672		0.886659	0.14735		0.918058	0.276844
818	p53 (Phospho-Ser46)	1.34601	1.34941		0.637113	0.636138		1.00253	0.969283
819	p53 (Phospho-Ser315)
820	Tau (Phospho-Ser356)
821	Tau (Phospho-Ser396)	1.15652			0.545191
822	Tau (Phospho-Ser235)	1.16833	1.00323		0.554332	0.472927		0.858684
823	Tau (Phospho-Thr181)	1.33405	1.25364		0.647662	0.590972		0.939723
824	Tau (Phospho-Thr205)	1.5856	1.68465		0.816916	0.147904		1.06247	0.847843
825	Tau (Phospho-Ser214)
826	Tau (Phospho-Thr231)	1.12404	1.17029		0.530757	0.551681		1.04115
827	Tau (Phospho-Ser262)
828	Tau (Phospho-Ser404)	1.66007	1.63998		0.795967	0.101891		0.987901	0.930225
829	FKHR (Phospho-Ser256)
830	Catenin beta (Phospho-Thr41/Ser45)
831	BRCA1 (Phospho-Ser1524)
832	CDC25C (Phospho-Ser216)	1.57611	1.6398		0.742984	0.791232		1.04041
833	Androgen Receptor (Phospho-Ser213)
834	MEK1 (Phospho-Thr291)	1.6988	2.32898		0.9399	0.215078		1.37095	0.479742
835	NMDAR1 (Phospho-Ser897)	1.27288	1.30835		0.600043	0.616764		1.02787
836	PKC delta (Phospho-Ser645)
837	PKC theta (Phospho-Ser676)	1.29762			0.61181
838	14-3-3 zeta (Phospho-Ser58)
839	AMPK1 (Phospho-Thr172)
840	Amyloid beta A4 (Phospho-Thr743/668)		1.44605			0.681674
841	CREB (Phospho-Ser142)
842	DARPP-32 (Phospho-Thr75)	1.27107			0.59919
843	EGFR (Phospho-Thr678)	1.17086			0.551954
844	Ephrin B2 (Phospho-Tyr330)
845	GABA-RB (Phospho-Ser434)	1.15995			0.546829
846	HSP90B (Phospho-Ser254)
847	IkB-beta (Phospho-Ser23)
848	IkB-epsilon (Phospho-Ser22)	1.39054			0.655505
849	Keratin 18 (Phospho-Ser33)
850	Keratin 8 (Phospho-Ser73)
851	MEF2A (Phospho-Ser408)
852	Myc (Phospho-Ser62)	1.51954	1.53876		0.769822	0.220135		1.01265	0.965734
853	Chk1 (Ab-280)
854	Chk1 (Ab-317)	1.49755	1.26412		0.712396	0.595912		0.844125
855	Src (Ab-418)	12.3651	10.3132		5.02076	2.06124		0.834058	0.634369
856	MKK3/MAP2K3 (Ab-189)	1.60555	1.46187		0.776136	0.0388027		0.910511	0.61818
857	Chk2 (Ab-516)	1.64707	1.78387		0.777874	0.188281		1.08306	0.424065
858	TYK2 (Ab-1054)	1.59892	1.66851		0.755672	0.0928006		1.04352	0.515757
859	JAK1 (Ab-1022)	1.66341	1.58958		0.788787	0.130472		0.955615	0.641343
860	JAK2 (Ab-221)	1.40752	1.2572		0.663509	0.592919		0.893207
861	JAK2 (Ab-1007)	1.43968	1.13447		0.678711	0.534793		0.788
862	IkB-alpha (Ab-32/36)	1.23284	1.2328		0.581169	0.581149		0.999973
863	ASK1 (Ab-83)
864	LIMK1 (Ab-508)	2.52968	2.12382		1.21625	0.154966		0.839559	0.379684
865	MKK4/SEK1 (Ab-261)	3.5777	2.52642		1.079	0.538053		0.706158	0.307058
866	ASK1 (Ab-966)	1.54701	1.14482		0.729366	0.539675		0.740022
867	Histone H3.1 (Ab-10)	1.7977	2.05257		0.0796187	0.141909		1.14177	0.109424
868	FKHR (Ab-256)	1.1076	1.29153		0.522128	0.608835		1.16606
869	BRCA1 (Ab-1524)	1.94177	1.46951		0.919237	0.0618756		0.756786	0.0960429
870	HDAC4 (Ab-632)
871	HDAC5 (Ab-498)	1.08526	1.18214		0.511599	0.561654		1.08927
872	SHP-2 (Ab-542)	1.25966	1.32153		0.594203	0.639507		1.04911	0.786123
873	SHP-2 (Ab-580)	1.29899	1.47932		0.613702	0.697356		1.13882
874	Synaptotagmin (Ab-309)	1.19571	1.42264		0.564012	0.0993295		1.18979	0.0722361
875	Synaptotagmin (Ab-202)
876	Trk B (Ab-515)	1.04965			0.494808
877	Tyrosine Hydroxylase (Ab-19)		1.00567			0.474076
878	Tyrosine Hydroxylase (Ab-31)
879	Tyrosine Hydroxylase (Ab-40)	1.36644	1.14323		0.651581	0.54365		0.836646	0.283201
880	LIMK1/2 (Ab-508/505)	1.36378			0.64642
881	BTK (Ab-223)	1.20996			0.570382
882	MAP3K8/COT (Ab-290)
883	CrkII (Ab-221)	5.42236	4.45722		1.69599	0.620335		0.822007	0.513958
884	eEF2K (Ab-366)	1.37122			0.646398
885	Filamin A (Ab-2152)	1.12285	1.78721		0.529318	0.879965		1.59167
886	MKK6/MAP2K6 (Phospho-Ser207)
887	HDAC2 (Phospho-Ser394)	1.74009	1.71339		0.105006	0.0917492		0.984658	0.800213
888	FAK (Phospho-Tyr397)
889	EGFR (Phospho-Thr693)	1.18558	1.24924		0.563338	0.104587		1.05369	0.624547
890	GSK3 alpha/beta (Phospho-Tyr216/279)	1.28202	1.54636		0.632929	0.0732725		1.20619	0.450227
891	14-3-3 theta/tau (Phospho-Ser232)	2.85932	2.49096		1.35878	0.407304		0.871174	0.377611
892	14-3-3 zeta/delta (Phospho-Thr232)	1.12047	1.3995		0.533439	0.659731		1.24903
893	6-phosphofructo-2-kinase/fructose-2,6-biphosphatase 2 (PFKFB2) (Phospho-Ser483)
894	Actin Pan (a/b/g) (Phospho-Tyr55/53)	1.09794	1.26485		0.51758	0.596256		1.15202
895	A-RAF (Phospho-Tyr301/302)	1.49061	1.02614		0.702678	0.483726		0.688404
896	ATRIP (Phospho-Ser68/72)
897	BCL-2 (Phospho-Thr69)	1.15672	1.20465		0.549693	0.56788		1.04144
898	BCL-XL (Phospho-Thr47)	1.23203	1.19015		0.580784	0.561044		0.966012
899	B-RAF (Phospho-Thr598)
900	B-RAF (Phospho-Ser601)
901	Chk2 (Phospho-Thr383)
902	Gab1 (Phospho-Tyr659)
903	HDAC1 (Phospho-Ser421)	2.05497	2.01252		0.257681	0.17203		0.979343	0.857111
904	p38 MAPK (Phospho-Tyr322)	1.15247			0.543281
905	PKC alpha (Phospho-Tyr657)
906	PKC delta (Phospho-Tyr52)	1.9503	1.35394		0.943085	0.13987		0.694221	0.226878
907	PKC epsilon (Phospho-Ser729)
908	PKC pan activation site (Phospho)	1.08861	1.2448		0.513176	0.586804		1.14348
909	PKC zeta (Phospho-Thr560)	1.19857	1.4495		0.57471	0.0806775		1.20936	0.266898
910	MYPT1 (Phospho-Thr696)	1.17742	1.58545		0.562978	0.747389		1.34655
911	MYPT1 (Phospho-Thr853)	1.25796			0.593007
912	PLCG1 (Phospho-Tyr1253)
913	PLCG2 (Phospho-Tyr1217)	1.13805	1.07025		0.536534	0.50452		0.940423
914	PPAR-BP (Phospho-Thr1457)	1.55728	1.60523		0.734263	0.756898		1.03079	0.224768
915	PPAR-gamma (Phospho-Ser112)		1.31876			0.62167
916	TIE2 (Phospho-Tyr1108)	1.2123	1.5777		0.58841	0.759922		1.30141	0.292105
917	WAVE1 (Phospho-Tyr125)	1.284			0.605285
918	XIAP (Phospho-Ser87)		1.21818			0.574256
919	ATP-Citrate Lyase (Phospho-Ser454)		1.25193			0.590168
920	Mst1/Mst2 (Phospho-Thr183)
921	Myosin regulatory light chain 2 (Phospho-Ser18)		1.02407			0.482749
922	p130Cas (Phospho-Tyr165)	1.37045	1.29385		0.660462	0.0775457		0.944112	0.729195
923	PP1 alpha (Phospho-Thr320)	1.06878			0.503828
924	CK2-b (Phospho-Ser209)
925	EPHA2/3/4 (Phospho-Tyr588/596)	1.1879	1.26348		0.55998	0.117028		1.06363
926	EPHB1/2 (Phospho-Tyr594/604)	1.12315	1.28286		0.529457	0.607725		1.1422
927	Ephrin B1 (Phospho-Tyr317)
928	Epo-R (Phospho-Tyr368)	1.3352	1.58774		0.62942	0.757349		1.18914
929	IKK-beta (Ab-188)	1.45591	1.44008		0.686753	0.678859		0.989122
930	IKK-gamma (Ab-31)	9.24238	9.2544		2.90619	2.43916		1.0013	0.996645
931	AKT1S1 (Ab-246)	14.3094	12.251		5.34282	1.78192		0.85615	0.648372
932	Arrestin-1 (Ab-412)
933	BID (Ab-78)	1.66848	1.27673		0.798097	0.615149		0.765202	0.227711
934	CD3Z (Ab-142)
935	CDK1/CDC2 (Ab-14)
936	CREB (Ab-121)
937	EGFR (Ab-1016)		1.11716			0.526636
938	FAK (Ab-407)
939	FOXO1/3/4-pan (Ab-24/32)
940	FKHR/FOXO1A (Ab-329)
941	GRK2 (Ab-29)	2.39768	1.64568		1.18946	0.146278		0.686364	0.335196
942	IKK-beta (Ab-199)	3.95739	2.68867		1.55819	0.464113		0.679403	0.369782
943	IRS-1 (Ab-323)
944	JNK1/2/3 (Ab-183/185)
945	LAT (Ab-191)
946	LCK (Ab-505)		1.27524			0.610017
947	LCK (Ab-192)
948	Caspase 1 (Ab-376)	1.06032			0.500481
949	Caspase 2 (Ab-157)
950	GRB10/Growth factor receptor-bound protein 10 (Ab-67)
951	GTPase activating protein (Ab-387)
952	HSP90 co-chaperone Cdc37 (Ab-13)	1.32667	1.48854		0.630373	0.710969		1.12201	0.452698
953	IGF2R (Ab-2409)
954	IGFBP-3 (Ab-183)
955	MKP-1 (Ab-359)	1.16213	1.10181		0.547832	0.519398		0.948097
956	PAK1/2 (Ab-199)		1.03491			0.487862
957	MAP3K7/TAK1 (Ab-184)
958	TGFBR1 (Ab-165)
959	TGFBR2 (Ab-250)	3.04036	2.17912		0.79153	0.972161		0.716732	0.388388
960	eNOS (Ab-615)
961	eNOS (Ab-1179)
962	IKK-gamma (Ab-85)
963	mTOR (Ab-2446)
964	PI3-kinase p85-subunit alpha/gamma (Ab-467/199)	1.26381	1.53537		0.596587	0.221133		1.21487	0.220624
965	Rho/Rac guanine nucleotide exchange factor 2 (Ab-885)
966	VAV2 (Ab-142)
967	AurA (Ab-288)
968	AurB (Ab-232)
969	AurA (Ab-342)
970	AurB (Ab-12)
971	AurB/C (Ab-202/175)
972	Integrin beta-1 (Ab-788)	1.22362	1.19458		0.576818	0.567501		0.976274
973	Integrin beta-1 (Ab-789)	2.44249	2.447		0.292865	0.31797		1.00185	0.988925
974	PDGFR beta (Ab-1009)
975	Interferon-gamma receptor alpha chain precursor (Ab-457)
976	PDGFR beta (Ab-740)	1.14193	1.23661		0.541204	0.582966		1.08292	0.39717
977	PDGFR beta (Ab-1021)	1.0911	1.10522		0.514352	0.521006		1.01294
978	PDGFR alpha (Ab-849)	1.181			0.55673
979	14-3-3 beta/zeta (Phospho-Ser184/186)
980	Survivin (Ab-117)
981	TOP2A/DNA topoisomerase II (Ab-1106)	1.803	1.63759		0.850047	0.249845		0.908262	0.448202
982	IL3RB (Ab-593)	1.45711	1.55093		0.68931	0.127627		1.06439	0.473723
983	FLT3 (Ab-599)
984	IR (Ab-1361)
985	KIT (Ab-936)
986	Androgen Receptor (Phospho-Ser650)
987	Chk1 (Phospho-Ser345)	2.18641	2.11187		1.03378	0.563768		0.965908	0.871078
988	FAK (Phospho-Tyr925)
989	AKT2 (Phospho-Ser474)	2.02074	1.92303		0.979846	0.317118		0.951645	0.80898
990	c-Abl (Phospho-Tyr412)	1.53073	1.49162		0.721591	0.703158		0.974454
991	LIMK1 (Phospho-Thr508)	1.45303	1.23034		0.684963	0.579989		0.846746
992	IKK-alpha (Phospho-Thr23)
993	Rb (Phospho-Ser795)	1.3475	1.40547		0.635216	0.662546		1.04302
994	Rb (Phospho-Ser807)	3.22579	4.00558		2.10776	0.874355		1.24173	0.739887
995	Rb (Phospho-Ser780)
996	CDK2 (Phospho-Thr160)	1.09292			0.516998
997	FKHR (Phospho-Ser319)
998	AFX/FOXO4 (Phospho-Ser197)
999	CDC25A (Phospho-Ser75)	1.20574			0.568391
1000	Cofilin (Phospho-Ser3)	1.28495			0.605732
1001	Chk1 (Phospho-Ser280)	1.22513	1.06416		0.591992	0.501648		0.868609
1002	Chk1 (Phospho-Ser317)	2.96571	4.0239		1.42603	0.762586		1.35681	0.421844
1003	VAV1 (Phospho-Tyr174)		1.40352			0.661625
1004	IRS-1 (Phospho-Ser312)		1.68793			0.795698
1005	Opioid Receptor (Phospho-Ser375)	2.3802	2.21012		1.12557	0.294393		0.928544	0.524575
1006	PKC zeta (Phospho-Thr410)
1007	Shc (Phospho-Tyr349)
1008	Shc (Phospho-Tyr427)
1009	SHP-1 (Phospho-Tyr536)
1010	SHP-2 (Phospho-Tyr542)
1011	SHP-2 (Phospho-Tyr580)	1.14722	1.25559		0.544483	0.591891		1.09447
1012	Smad3 (Phospho-Ser425)	1.18502	1.01895		0.56805	0.480337		0.85986
1013	Synaptotagmin (Phospho-Ser309)
1014	Synaptotagmin (Phospho-Thr202)
1015	Trk A (Phospho-Tyr791)
1016	Trk B (Phospho-Tyr515)
1017	Tyrosine Hydroxylase (Phospho-Ser19)
1018	Tyrosine Hydroxylase (Phospho-Ser31)
1019	Tyrosine Hydroxylase (Phospho-Ser40)
1020	BTK (Phospho-Tyr223)	5.42925	9.22447		2.11	2.04264		1.69903	0.141693
1021	MAP3K8/COT (Phospho-Thr290)
1022	CrkII (Phospho-Tyr221)	1.16802	1.35557		0.55061	0.6708		1.16057
1023	CrkL (Phospho-Tyr207)
1024	HDAC8 (Ab-39)	1.34537	1.34737		0.663849	0.0907542		1.00149	0.994732
1025	HSP27 (Ab-15)	1.20617	1.11326		0.568595	0.524798		0.922973
1026	CDC25C (Ab-216)	9.61735	7.38435		4.36551	1.46386		0.767816	0.552125
1027	Chk1 (Ab-345)	1.40321	1.4571		0.661497	0.686899		1.03841	0.0239052
1028	ATM (Ab-1981)
1029	FAK (Ab-925)	1.13909	1.20242		0.536972	0.571697		1.05559
1030	p21Cip1 (Ab-145)
1031	p27Kip1 (Ab-10)
1032	p27Kip1 (Ab-187)
1033	AKT2 (Ab-474)	1.72124	1.81596		0.844881	0.206284		1.05503	0.804331
1034	c-Abl (Ab-412)	1.09165	1.28252		0.514622	0.604586		1.17484
1035	IKK-alpha (Ab-23)	1.70632	1.57934		0.0868973	0.0872935		0.925587	0.218627
1036	HDAC2 (Ab-394)	1.10434	1.21415		0.521281	0.577918		1.09944	0.453898
1037	FKHR (Ab-319)	1.04396			0.492126
1038	AFX/FOXO4 (Ab-197)	2.1837	2.49601		0.167848	0.105502		1.14302	0.10248
1039	CDC25A (Ab-75)
1040	Cofilin (Ab-3)	1.97687	2.53833		0.932034	0.255902		1.28402	0.0884716
1041	VAV1 (Ab-174)	2.35974	2.7741		0.409081	0.282996		1.1756	0.311526
1042	IRS-1 (Ab-312)	2.14478	2.6298		0.407936	0.262809		1.22614	0.241818
1043	Trk B (Phospho-Tyr705)
1044	Cyclin E1 (Phospho-Thr395)	1.06085			0.50009
1045	KSR (Phospho-Ser392)
1046	PLC beta3 (Phospho-Ser1105)
1047	Pyk2 (Phospho-Tyr580)
1048	STAT5B (Phospho-Ser731)		1.01334			0.477695
1049	SYK (Phospho-Tyr348)	1.46268	1.38592		0.689513	0.653327		0.947519
1050	P70S6K (Phospho-Thr421)	1.5687	1.49148		0.73949	0.708621		0.950777
1051	CaMK2 alpha/beta/delta (Phospho-Thr305)
1052	MAPKAPK2 (Phospho-Thr334)
1053	NFkB-p105/p50 (Phospho-Ser927)
1054	Smad1 (Phospho-Ser465)
1055	Smad2 (Phospho-Ser467)	1.05396			0.49684
1056	ACC1 (Phospho-Ser80)
1057	Caspase 6 (Phospho-Ser257)
1058	Caspase 8 (Phospho-Ser347)
1059	Caspase 9 (Phospho-Thr125)
1060	CDC25B (Phospho-Ser323)
1061	c-PLA2 (Phospho-Ser505)	1.15773	1.32972		0.54576	0.644454		1.14855
1062	PKD1/PKC mu (Phospho-Ser205)		1.01773			0.479762
1063	PKD1/PKC mu (Phospho-Tyr463)	1.19933	1.2735		0.573328	0.600335		1.06184
1064	PKD2 (Phospho-Ser876)
1065	Rb (Phospho-Ser811)	1.04034			0.49042
1066	Rb (Phospho-Thr821)	1.07119	1.04771		0.504965	0.493893		0.978074
1067	AKT1 (Phospho-Tyr326)
1068	BAD (Phospho-Ser91/128)
1069	BAD (Phospho-Ser134)
1070	Calmodulin (Phospho-Thr79/Ser81)
1071	CaMK1-alpha (Phospho-Thr177)	1.03301	1.34186		0.486967	0.63256		1.29898
1072	CaMK4 (Phospho-Thr196/200)
1073	Caspase 9 (Phospho-Tyr153)	1.15759	1.19976		0.545693	0.580503		1.03643
1074	Caspase 9 (Phospho-Ser144)	1.13584			0.535441
1075	Caspase 9 (Phospho-Ser196)	5.26229	5.90739		0.86188	1.18159		1.12259	0.569534
1076	Caspase 3 (Phospho-Ser150)
1077	Catalase (Phospho-Tyr385)	1.1648	1.40121		0.549092	0.660539		1.20297
1078	Catenin beta (Phospho-Tyr654)	1.03203	1.27664		0.486503	0.21752		1.23702
1079	CD227/mucin 1 (Phospho-Tyr1243)		1.36988			0.0712121
1080	CD28 (Phospho-Tyr218)	1.52985	1.4856		0.761056	0.172132		0.971075	0.9083
1081	Interferon-gamma receptor alpha chain precursor (Phospho-Tyr457)
1082	IL-2RA/CD25 (Phospho-Ser268)
1083	RAD51 (Phospho-Tyr315)	1.26478	1.20392		0.596224	0.567535		0.951882
1084	RAD52 (Phospho-Tyr104)	1.0652	1.04771		0.502772	0.493893		0.98358
1085	MKK4/SEK1 (Phospho-Ser257)
1086	ATP1A1/Na+K+ ATPase1 (Phospho-Ser23)	1.56555	1.47024		0.75392	0.112613		0.939121	0.705033
1087	PIP5K (Phospho-Ser307)
1088	WEE1 (Phospho-Ser642)	1.52712	1.4802		0.74159	0.108416		0.969276	0.867102
1089	CK1-A (Phospho-Thr321)	1.43626	1.40628		0.682207	0.107406		0.979123	0.835175
1090	HSP90B (Phospho-Ser226)	3.03467	3.146		0.466746	1.18968		1.03669	0.910837
1091	Merlin (Phospho-Ser10)	1.29708	1.18869		0.631695	0.560355		0.916437
1092	CK1-A/A2 (Phospho-Tyr294)	1.18888	1.48587		0.560444	0.703621		1.2498
1093	MER/SKY (Phospho-Tyr749/Tyr681)
1094	CD22/BL-CAM (Phospho-Tyr807)	2.01502	1.81959		0.95755	0.0982357		0.903014	0.391403
1095	FRS2 (Phospho-Tyr436)
1096	Ephrin B1/B2/B3 (Phospho-Tyr324)	1.05646	1.18764		0.498018	0.57144		1.12418
1097	EPB41 (Phospho-Tyr418/660)		1.30979			0.619427
1098	Mnk1 (Phospho-Thr385)		1.49394			0.704249
1099	TIF-IA (Phospho-Ser649)		1.03991			0.490217
1100	MDM2 (Ab-166)	27.4547	26.9092		8.59939	6.45015		0.980129	0.946485
1101	NFAT3 (Ab-676)	1.22975	1.09352		0.59242	0.515492		0.889227
1102	NFAT4 (Ab-165)
1103	NFkB-p65 (Ab-505)	1.287	1.13569		0.606707	0.535367		0.882428
1104	p300 (Ab-89)	1.61688	1.04113		0.76247	0.490791		0.643909
1105	p53 (Ab-20)	2.03534	2.47664		0.266451	0.0980762		1.21682	0.131785
1106	p53 (Ab-392)	1.18756			0.561827
1107	P70S6K (Ab-229)	1.76393	1.51234		0.835582	0.139935		0.857374	0.185457
1108	P70S6K (Ab-371)
1109	P70S6K (Ab-418)
1110	P90RSK (Ab-359/363)	7.12963	4.98424		4.47951	1.23955		0.699088	0.573028
1111	P90RSK (Ab-380)
1112	P90RSK (Ab-573)	2	2.57501		0.243398	0.153098		1.28751	0.0579228
1113	PAK1 (Ab-212)	1.06828	1.12118		0.503677	0.528531		1.04953
1114	PAK1/2/3 (Ab-423/402/421)	35.4913	30.3735		8.67695	7.87765		0.855799	0.570567
1115	PAK1/2/3 (Ab-141)
1116	PEA-15 (Ab-116)
1117	PKA CAT (Ab-197)	1.57767	1.59403		0.749223	0.178196		1.01037	0.928794
1118	PP2A-alpha (Ab-307)	6.76406	8.42005		2.78005	2.75734		1.24482	0.581988
1119	14-3-3 beta/zeta (Ab-184/186)	1.64013	1.58342		0.792494	0.0650562		0.965423	0.835045
1120	Catenin beta (Ab-489)	1.10248	1.00969		0.519715	0.475971		0.915831
1121	CDC25A (Ab-178)	1.13894	1.09499		0.536902	0.516181		0.961406
1122	CREB (Ab-100)
1123	EGFR (Ab-998)
1124	Ezrin (Ab-478)
1125	HER2 (Ab-1112)
1126	NFkB-p65 (Ab-281)
1127	p53 (Ab-387)
1128	p53 (Ab-376)
1129	p53 (Ab-378)	1.14463			0.539584
1130	Rb (Ab-608)		1.57016			0.740182
1131	SRF (Ab-77)
1132	Abl1 (Ab-754/735)	1.07316			0.505893
1133	AKT1/2/3 (Ab-315)		1.34711			0.635035
1134	B-RAF (Ab-446)
1135	CaMK2-beta/gamma/delta (Ab-287)	3.53981	3.26126		0.412568	0.625233		0.921308	0.630805
1136	LKB1 (Ab-334)	1.87352	2.46102		0.431734	0.311853		1.31358	0.200664
1137	MKK3/MAP2K3 (Ab-222)
1138	M-CSF Receptor (Ab-809)
1139	NMDAR2B (Ab-1472)	6.61776	6.10381		2.02074	1.49624		0.922337	0.788045
1140	PECAM-1 (Ab-713)	12.7174	10.4105		4.3432	2.44605		0.8186	0.557394
1141	ALK (Ab-1507)
1142	ALK (Ab-1604)
1143	BLNK (Ab-96)	1.38397	1.53351		0.656524	0.135067		1.10806	0.343152
1144	ETK (Ab-40)	1.18705	1.47749		0.563528	0.717376		1.24467	0.381726
1145	Pim-1 (Ab-309)	1.08068			0.509435
1146	PLD1 (Ab-561)		1.02845			0.484817
1147	BCR (Ab-360)	1.12101	1.06135		0.528451	0.500327		0.94678
1148	ETK (Ab-566)	1.3466	1.34852		0.634802	0.639033		1.00142	0.984713
1149	CD5 (Ab-453)	2.19545	1.65974		0.371315	0.0495831		0.75599	0.176083
1150	M-CSF Receptor (Ab-561)	1.31223	1.54845		0.632079	0.221818		1.18002	0.377307
1151	DAPP1 (Ab-139)
1152	DDX5/DEAD-box protein 5 (Ab-593)
1153	Raf1 (Phospho-Ser289)
1154	VEGFR2 (Ab-1054)		1.04332			0.491825
1155	Vinculin (Ab-821)
1156	HRS (Ab-334)		1.96794			0.927695
1157	LCK (Phospho-Tyr393)	1.7191	1.62765		0.831811	0.187503		0.946804	0.768449
1158	MKK3/MAP2K3 (Phospho-Ser189)
1159	Chk2 (Phospho-Ser516)
1160	TYK2 (Phospho-Tyr1054)
1161	JAK1 (Phospho-Tyr1022)
1162	JAK2 (Phospho-Tyr221)
1163	JAK2 (Phospho-Tyr1007)	1.60071	1.62805		0.861635	0.151159		1.01708	0.966051
1164	IkB-alpha (Phospho-Ser32/36)	11.3404	12.5585		1.81772	3.01242		1.10741	0.655242
1165	Src (Phospho-Tyr529)
1166	eNOS (Phospho-Ser1177)	1.24602			0.611517
1167	FKHRL1/FOXO3A (Phospho-Ser253)
1168	VASP (Phospho-Ser238)	1.70359			0.803078
1169	Zap-70 (Phospho-Tyr319)
1170	Zap-70 (Phospho-Tyr493)
1171	MEK1 (Phospho-Ser221)	1.20079	1.43705		0.573063	0.224316		1.19676	0.307672
1172	IkB-alpha (Phospho-Tyr42)		2.56056			1.20706
1173	STAT1 (Phospho-Ser727)
1174	AMPK1/AMPK2 (Phospho-Ser485/491)		1.23097			0.580287
1175	MKK4/SEK1 (Phospho-Thr261)
1176	eEF2K (Phospho-Ser366)
1177	Filamin A (Phospho-Ser2152)
1178	c-Jun (Ab-63)	1.87057	1.73812		0.885161	0.230735		0.929193	0.534329
1179	GSK3 beta (Ab-9)	1.14032			0.537552
1180	FLT3 (Phospho-Tyr599)	1.09567			0.516505
1181	Elk1 (Ab-383)	1.86275	2.02858		0.962561	0.319606		1.08902	0.794554
1182	PDK1 (Ab-241)	9.54017	7.56668		3.74128	2.38764		0.793139	0.569222
1183	Raf1 (Ab-259)	1.94525	1.70911		0.920174	0.0822553		0.878609	0.180072
1184	GSK3 alpha (Ab-21)	2.39025	2.73843		0.498788	0.432693		1.14567	0.498049
1185	MEK2 (Ab-394)
1186	PTEN (Ab-380)	11.305	8.87221		3.70965	1.52562		0.784802	0.461395
1187	NFkB-p65 (Ab-254)	2.05463	2.05091		0.31253	0.299375		0.998186	0.990865
1188	NFkB-p65 (Ab-276)
1189	NFkB-p65 (Ab-435)	1.96544	2.09181		0.251001	0.252266		1.0643	0.641913
1190	NFkB-p65 (Ab-468)	1.88936	2.01508		0.26205	0.303298		1.06654	0.680755
1191	NFkB-p65 (Ab-536)		1.32121			0.622823
1192	NFkB-p100/p52 (Ab-865)	3.94872	4.20796		0.986783	1.24494		1.06565	0.82937
1193	NFkB-p100/p52 (Ab-869)	1.30244	1.24353		0.641042	0.586204		0.954767
1194	NFkB-p105/p50 (Ab-337)	1.97533	1.80288		0.98404	0.303009		0.9127	0.743026
1195	LCK (Ab-393)	1.11784			0.526953
1196	Src (Ab-529)	1.25756			0.592822
1197	eNOS (Ab-1177)
1198	FKHRL1/FOXO3A (Ab-253)	1.79156	1.44319		0.845754	0.130051		0.805546	0.048995
1199	VASP (Ab-238)	1.35312	1.69914		0.645892	0.0590696		1.25572	0.191219
1200	Zap-70 (Ab-319)	1.81249	2.02189		0.863718	0.351373		1.11553	0.526702
1201	Zap-70 (Ab-493)
1202	MEK1 (Ab-221)	1.39467	1.35125		0.657455	0.636984		0.968863
1203	IkB-alpha (Ab-42)	1.87996	1.88264		0.905369	0.478978		1.00142	0.995171
1204	STAT1 (Ab-727)
1205	SMC1 (Ab-957)
1206	BCR (Ab-177)	2.03435	2.1477		0.114225	0.310832		1.05572	0.667078
1207	MSK1 (Ab-376)	2.26004	2.164		0.194588	0.219239		0.957508	0.667554
1208	Paxillin (Ab-31)	1.53448			0.723359
1209	Ezrin (Ab-566)	2.01865	2.08594		0.272211	0.310594		1.03333	0.829258
1210	Rac1/cdc42 (Ab-71)	1.91769	2.18542		0.447468	0.381944		1.13961	0.555696
1211	Raf1 (Ab-338)	1.62649	1.86333		0.802921	0.0597792		1.14561	0.564824
1212	MEK1 (Ab-217)	2.27561	2.95183		0.4495	0.144806		1.29716	0.157978
1213	VASP (Ab-157)	1.7609	1.5044		0.830768	0.121534		0.854333	0.0820967
1214	Cyclin B1 (Phospho-Ser126)
1215	EEF2 (Phospho-Thr56)	1.16773	2.02059		0.550473	0.226806		1.73036
1216	HSL (Phospho-Ser554)		1.133			0.534103
1217	Pyk2 (Phospho-Tyr881)
1218	SRF (Phospho-Ser99)
1219	STAT2 (Phospho-Tyr690)	1.63184	1.2932		0.773336	0.614957		0.792479	0.134785
1220	SYK (Phospho-Tyr525)
1221	4E-BP1 (Phospho-Ser65)
1222	4E-BP1 (Phospho-Thr70)
1223	Abl1 (Phospho-Tyr412)
1224	Abl1 (Phospho-Tyr204)
1225	ACC1 (Phospho-Ser79)
1226	AKT1 (Phospho-Thr450)
1227	AKT1 (Phospho-Ser124)
1228	AMPK beta1 (Phospho-Ser182)
1229	Chk2 (Phospho-Thr387)	1.21815	1.30104		0.574242	0.613317		1.06805
1230	Cyclin D1 (Phospho-Thr286)	3.05189	2.48887		0.363932	0.209294		0.815517	0.148578
1231	Cyclin D3 (Phospho-Thr283)
1232	DAXX (Phospho-Ser668)	1.29978	1.45034		0.61272	0.683695		1.11583
1233	CD4 (Phospho-Ser433)
1234	CD45 (Phospho-Ser1007)
1235	CDC25A (Phospho-Ser124)
1236	CDC25B (Phospho-Ser353)
1237	CDK7 (Phospho-Thr170)
1238	Chk1 (Phospho-Ser286)
1239	Chk1 (Phospho-Ser301)
1240	Met (Phospho-Tyr1003)
1241	Coagulation Factor III (Phospho-Ser290)	1.06051			0.499928
1242	CXCR4 (Phospho-Ser339)
1243	Keratin 18 (Phospho-Ser52)
1244	Keratin 8 (Phospho-Ser431)
1245	Catenin delta-1 (Phospho-Tyr228)	1.47553	1.55189		0.698072	0.148102		1.05175	0.590827
1246	Raf1 (Phospho-Ser43)
1247	DNA-PK (Phospho-Thr2647)
1248	DNA-PK (Phospho-Thr2638)
1249	EGFR (Phospho-Tyr1069)
1250	ERK3 (Phospho-Ser189)
1251	ERK8 (Phospho-Thr175/Tyr177)
1252	Lamin A (Phospho-Ser22)	1.57281	1.89255		0.744996	0.190677		1.2033	0.14269
1253	AurB (Phospho-Thr232)
1254	AurB (Phospho-Tyr12)
1255	AurA (Phospho-Thr288)	1.41273	1.76106		0.667138	0.830171		1.24657
1256	Integrin beta-1 (Phospho-Thr788)	1.17204			0.552505
1257	PDGFR beta (Phospho-Tyr740)		1.90033			0.895822
1258	PDGFR beta (Phospho-Tyr1021)	1.99431	2.17769		0.689811	0.0624395		1.09195	0.743546
1259	PDGFR alpha (Phospho-Tyr849)	2.25245	1.61942		1.07834	0.267341		0.71896	0.151551
1260	FADD (Phospho-Ser194)	3.28106	2.28727		0.96548	0.441789		0.697115	0.283231
1261	Survivin (Phospho-Thr117)
1262	TOP2A/DNA topoisomerase II (Phospho-Ser1106)
1263	BTK (Phospho-Tyr551)
1264	IL3RB (Phospho-Tyr593)	1.14773	1.64489		0.542376	0.799294		1.43316	0.274301
1265	IR (Phospho-Tyr1355)
1266	IR (Phospho-Tyr1361)	1.82054	2.23004		0.85821	0.482953		1.22493
1267	KIT (Phospho-Tyr936)
1268	KIT (Phospho-Tyr703)
1269	M-CSF Receptor (Phospho-Tyr809)		1.33976			0.0380454
1270	Met (Phospho-Tyr1356)	16.2664	17.435		2.64472	5.88797		1.07185	0.8157
1271	Raf1 (Ab-341)
1272	Raf1 (Ab-621)
1273	RhoA (Ab-188)	1.03379	1.1391		0.487332	0.536976		1.10187
1274	RyR2 (Ab-2808)
1275	Synapsin (Ab-62)
1276	Trk A (Ab-496)
1277	Tuberin/TSC2 (Ab-939)	2.38159	1.50444		1.13654	0.749635		0.631694	0.151686
1278	Tuberin/TSC2 (Ab-1462)	1.30977	1.12728		0.617433	0.531404		0.860665
1279	Tyrosine Hydroxylase (Ab-8)	1.05792	1.17955		0.498709	0.556047		1.11497
1280	VAV1 (Ab-160)
1281	VEGFR1 (Ab-1333)	1.04525			0.492736
1282	VEGFR2 (Ab-1059)
1283	WASP (Ab-290)	1.03948	1.04868		0.490014	0.494353		1.00886
1284	Zap-70 (Ab-292)
1285	AKT1 (Ab-474)
1286	AKT1 (Ab-246)	1.11136	1.36792		0.5239	0.22543		1.23086
1287	PLK1 (Phospho-Thr210)
1288	AKT1 (Ab-72)
1289	CD32 (FcgammaRIIb) (Ab-292)	4.21464	2.63871		0.647265	0.340075		0.626083	0.0548894
1290	MKK7/MAP2K7 (Ab-271)	1.79064	1.40073		0.844116	0.66605		0.78225
1291	P70S6K (Ab-427)
1292	P70S6K-beta (Ab-423)		1.09694			0.5171
1293	PAK1 (Ab-204)
1294	PAK2 (Ab-192)
1295	PAK2 (Ab-197)	1.1582	1.0382		0.54626	0.489413		0.89639
1296	PAK3 (Ab-154)	1.56232	1.48638		0.736483	0.700688		0.951396
1297	PKC beta/PKCB (Ab-661)
1298	Raf1 (Ab-289)		1.00408			0.473329
1299	RSK1/2/3/4 (Ab-221/227/218/232)	1.18603			0.559099
1300	Src (Ab-75)	1.05715	1.33221		0.498343	0.0186363		1.2602
1301	LAT (Ab-161)
1302	SLP-76 (Ab-128)	1.23336	1.36696		0.581411	0.644389		1.10832
1303	LCK (Ab-59)
1304	Fos (Ab-232)	1.57026	1.52731		0.761752	0.140231		0.972648	0.880871
1305	Gab2 (Ab-159)		1.33241			0.628106
1306	BCL-6 (Ab-333)
1307	BRCA1 (Ab-1457)	1.6304	2.22704		0.894879	0.148606		1.36594	0.476861
1308	Cyclin D2 (Ab-280)
1309	IL-10R-alpha (Ab-496)		1.00944			0.475856
1310	IL-13R/CD213a1 (Ab-405)
1311	IL-4R/CD124 (Ab-497)	1.60768			0.757865
1312	Integrin beta-4 (Ab-1510)
1313	Kv1.3/KCNA3 (Ab-135)	1.29525	1.54307		0.628093	0.738713		1.19134	0.411234
1314	CDK5 (Ab-15)	3.43041	3.22635		1.05312	0.444248		0.940513	0.818706
1315	STAM2 (Ab-192)	1.82529	1.42375		0.860449	0.671162		0.780013
1316	FER (Ab-402)
1317	Claudin 3 (Ab-219)
1318	Claudin 7 (Ab-210)	2.02103	1.34905		0.952723	0.635949		0.667507
A	Beta actin	19.6585	18.627		4.89916	2.18411		0.947531	0.804691
G	GAPDH	1.07016	1.55937		0.504478	0.735096		1.45714
							Min	0.310544
							Max	2.10056
							AVG	0.981125
