# Supplementary material for: Multi‐omics profiling reveals key factors involved in Ewing sarcoma metastasis
Source: Mol Oncol. 2025 Jan 5;19(4):1002–28. doi: 10.1002/1878-0261.13788 (PMC11977646; doi:10.1002/1878-0261.13788)
Supplement: Supplementary file 11 — Table S5. Detailed description of EWS samples used. A comprehensive list of all proteins and phospho‐proteins included in the proteomics phosphoarray is provided. Average signal intensity and normalized values are shown. Fold‐change between metastasis and tumor sample was used for the analyses. [file MOL2-19-1002-s005.xlsx]

## Sheet: Sheet1
A673 samples used for the multi-omics approach
ID	Sample type	Transcriptomics	Methylomics	Proteomics
A1	Cell line	X
A2	Cell line	X
A3	Cell line	X
A4	Cell line	X
1T	Primary tumor	F
1M	Metastasis	X
2T	Primary tumor	X	X	X
2M1	Metastasis	X	X
2M2	Metastasis	X	X
2M3	Metastasis	X	X	X
3T	Primary tumor	X	X	X
3M1	Metastasis	X	X
3M2	Metastasis	X	X	X
4M1	Metastasis	X
4M2	Metastasis	X
4M3	Metastasis	X
5T	Primary tumor	X		X
5M1	Metastasis	X
5M2	Metastasis	X
5M3	Metastasis	X		X
6T	Primary tumor	X	X
	Total samples	21 ( 20)	8	6
A673 validation cohort			TC-252 validation cohort
ID	Sample type		ID	Sample type
5M4	Metastasis		T2_1T	Primary tumor
5M5	Metastasis		T2_1M	Metastasis
7T	Primary tumor		T2_2T	Primary tumor
7M	Metastasis		T2_2M	Metastasis
8T	Primary tumor		T2_3T	Primary tumor
8M1	Metastasis		T2_3M	Metastasis
8M2	Metastasis		3x Tum + 3x Mets
9T	Primary tumor
9M	Metastasis
3x Tum + 6x Mets
